# Supplementary material for: Genetic Variability for Grain Components Related to Nutritional Quality in Spelt and Common Wheat
Source: J Agric Food Chem. 2023 Jul 3;71(28):10598–606. doi: 10.1021/acs.jafc.3c02365 (PMC10360148; doi:10.1021/acs.jafc.3c02365)
Supplement: Supplementary file 2 — jf3c02365_si_002.xlsx [file jf3c02365_si_002.xlsx]

## Sheet: Table S2
Table S2. Quality traits registered in the study.
Nº Entry	Genotype	Rep	Year	Species	Test Weight (Kg/hl)	TKW (g)	FeC (mg/kg)	ZnC (mg/kg)	GPC (%)	Phytic Acid (g/100g)	TOT-AX (mg/g)	WE-AX (mg/g )	TOT-AX Ref (mg/g)	WE-AX Ref ( mg/g)	B-Glucan mg/ag	Dry matter %
81	A. Nick	1	1	Triticum aestivum ssp. aestivum	75.8	41.8959	26.4	30.3	11.5568	0.667577	53.1709	5.79148	13.5955	4.87128
173	A. Nick	2	1	Triticum aestivum ssp. aestivum	73.9	38.0632	27	30.8	11.1626	0.752777	55.9928	5.83627
45	Anna M	1	1	Triticum aestivum ssp. spelta	78	41.1991	35.4	30.1	12.3981	1.04984	44.2889	4.55601	9.34077	3.9798	7.4993	89
144	Anna M	2	1	Triticum aestivum ssp. spelta	80.2	42.932	34.3	31.7	11.784	0.916567	44.0526	4.03353			7.45189	89.03
28	Antequera	1	1	Triticum aestivum ssp. aestivum	77.1	48.7269	30.4	46.4	13.1583	0.898631	51.3185	7.31826	14.6779	6.57317
188	Antequera	2	1	Triticum aestivum ssp. aestivum	78.3	45.585	31	37.7	14.4337	0.895653	53.8715	7.61941
39	Conil	1	1	Triticum aestivum ssp. aestivum	76.5	51.2576	28.8	31.1	11.2349	0.849111	52.4126	5.45113	12.7745	4.92086
175	Conil	2	1	Triticum aestivum ssp. aestivum	77.4	48.4855	30.9	32.5	12.1204	0.807248	55.8777	4.60644
14	Esp 1	1	1	Triticum aestivum ssp. spelta	77.7	51.5235	40	35.4	12.7145	1.01675	42.3982	5.20461	8.09082	5.0846	6.13056	88.72
116	Esp 1	2	1	Triticum aestivum ssp. spelta	77	52.3884	41.4	37.1	11.5005	1.1382	43.4339	5.75646			7.24384	88.79
13	Esp 105	1	1	Triticum aestivum ssp. spelta	75.8	46.4041	42.7	36.8	14.4871	1.05228	41.7221	6.62767	8.46611	5.07046
166	Esp 105	2	1	Triticum aestivum ssp. spelta	79.2	46.1107	43	36.3	12.923	1.10366	44.6049	6.20745
77	Esp 107	1	1	Triticum aestivum ssp. spelta	78.6	52.471	39.5	40.3	10.8118	0.94522	45.2897	5.21717	9.96741	4.29828
114	Esp 107	2	1	Triticum aestivum ssp. spelta	78.9	49.6866	38.9	40	12.4931	1.08344	45.8124	4.37952
31	Esp 121	1	1	Triticum aestivum ssp. spelta	73.5	53.6	47	40	14.9011	0.948417	43.9996	6.17808	10.2286	5.59536
197	Esp 121	2	1	Triticum aestivum ssp. spelta	74.5	46.1901	45.3	50.3	19.4991	1.22755	45.9882	4.97204
26	Esp 135	1	1	Triticum aestivum ssp. spelta	77.4	48.7269	48.7	37.4	12.631	1.20962	48.5514	7.64884	11.1438	6.34414	6.17756	88.92
182	Esp 135	2	1	Triticum aestivum ssp. spelta	77.4	46.7708	42.5	45.2	13.2067	1.10104	51.6096	6.97093			6.82209	88.81
9	Esp 136	1	1	Triticum aestivum ssp. spelta	75.5	49.6836	43.3	38	12.7807	1.28642	43.8551	6.11362	9.67369	6.46086
145	Esp 136	2	1	Triticum aestivum ssp. spelta	76.4	51.2393	43.4	39.9	11.999	1.20031	44.414	4.83895
40	Esp 182	1	1	Triticum aestivum ssp. spelta	76.4	47.23	52.5	41.2	14.484	1.10968	42.4257	6.65292	9.3967	5.92357
152	Esp 182	2	1	Triticum aestivum ssp. spelta	77	47.42	45.7	45.5	15.7593	1.19085	45.9374	6.12384
36	Esp 186	1	1	Triticum aestivum ssp. spelta	76.1	48.8461	38.9	42.5	12.8386	1.23905	43.0872	4.72691	10.0105	5.41829
162	Esp 186	2	1	Triticum aestivum ssp. spelta	77.7	48.7483	40.3	34.1	13.3069	1.10917	41.3952	4.42996
73	Esp 188	1	1	Triticum aestivum ssp. spelta	78.9	48.7116	51.7	45	14.7484	1.15829	42.8375	4.4986	10.8359	5.13061	6.58516	89.01
109	Esp 188	2	1	Triticum aestivum ssp. spelta	77.7	47.0428	41.7	42.8	15.2483	1.0536	41.0446	4.73675			6.36641	88.75
93	Esp 19	1	1	Triticum aestivum ssp. spelta	77.7	45.4872	47.4	39.8	12.623	1.05149	39.4522	3.7268	9.72383	4.07362
181	Esp 19	2	1	Triticum aestivum ssp. spelta	77.4	47.9812	43.6	44.6	14.969	1.03049	36.7136	5.04627
85	Esp 190	1	1	Triticum aestivum ssp. spelta	77.7	50.573	53.9	43.5	13.9868	1.1769	44.3668	5.16813	9.80235	5.03117
169	Esp 190	2	1	Triticum aestivum ssp. spelta	76.4	49.4054	52.3	50.4	15.1113	1.12693	47.234	4.51966
80	Esp 192	1	1	Triticum aestivum ssp. spelta	78.6	48.2318	44.9	37.1	12.9976	0.927025	44.222	4.63003	9.15199	5.10494
160	Esp 192	2	1	Triticum aestivum ssp. spelta	73.9	49.1212	41.4	41.8	13.9202	0.952679	42.0131	5.13174
38	Esp 193	1	1	Triticum aestivum ssp. spelta	72	50.05	45.7	36.5	12.6024	1.22356	42.4222	6.10328	11.2178	5.46837
147	Esp 193	2	1	Triticum aestivum ssp. spelta	73.3	53.24	47.9	46.8	17.6744	1.31466	48.9976	4.94967
54	Esp 196	1	1	Triticum aestivum ssp. spelta	75.5	49.1701	39.1	38	13.2162	1.19358	41.058	5.5073	10.5288	4.80257
157	Esp 196	2	1	Triticum aestivum ssp. spelta	76.7	51.169	54.5	44.6	11.2925	1.17709	46.4079	5.09048
74	Esp 203	1	1	Triticum aestivum ssp. spelta	75.5	48.8155	51.6	33.2	14.4549	0.932483	47.0476	4.73313	9.02265	4.66843
158	Esp 203	2	1	Triticum aestivum ssp. spelta	78.3	49.1579	50.6	35.1	12.89	0.916567	43.0767	5.48343
4	Esp 204	1	1	Triticum aestivum ssp. spelta	77	46.2421	43.6	48.4	14.6992	1.12061	45.3172	5.86899	10.0838	5.28994
125	Esp 204	2	1	Triticum aestivum ssp. spelta	78.6	47.6052	42	48	15.5423	1.30856	43.0474	5.3804
65	Esp 211	1	1	Triticum aestivum ssp. spelta	75.8	48.2593	39.5	34.3	14.2718	1.09988	41.9788	4.8177	9.92058	4.67306
176	Esp 211	2	1	Triticum aestivum ssp. spelta	76.7	48.4427	41.4	42.7	13.1872	1.18855	47.0651	4.84696
69	Esp 216	1	1	Triticum aestivum ssp. spelta	77.7	49.3	47.4	49.3	15.9661	1.31094	44.638	7.59224	10.0231	4.71959	6.59699	88.96
101	Esp 216	2	1	Triticum aestivum ssp. spelta	77	48.8981	49.3	50.7	16.1865	1.23587	43.8414	7.30402			6.77559	88.8
97	Esp 224	1	1	Triticum aestivum ssp. spelta	76.4	51.4807	41	36		1.27147	41.5266	7.22585	11.0439	7.48646
183	Esp 224	2	1	Triticum aestivum ssp. spelta	77.4	52.8744	42.4	37.3	13.4879	1.26356	45.4639	7.32066
34	Esp 227	1	1	Triticum aestivum ssp. spelta	76.7	46.3796	49.6	39.2	14.9011	1.07141	45.7621	7.13387	10.1334	7.84997
190	Esp 227	2	1	Triticum aestivum ssp. spelta	77.7	52.3	48.5	47.6	15.9972	1.17783	41.3583	7.58218
3	Esp 232	1	1	Triticum aestivum ssp. spelta	77	54.3934	54.7	44.5	15.5197	1.0951	47.5155	6.39851	10.0793	6.166	6.77149	88.95
149	Esp 232	2	1	Triticum aestivum ssp. spelta	77.7	58	51.9	54.4	16.3779	1.11175	43.5365	5.73408			6.81445	88.8
17	Esp 233	1	1	Triticum aestivum ssp. spelta	75.5	55.4143	65.3	37.6	12.9942	1.04226	42.9055	7.28236	10.8125	7.32848	5.46857	88.94
199	Esp 233	2	1	Triticum aestivum ssp. spelta	73	57.3979	45.9	48.9	18.2977	1.068	42.3445	6.36445			5.69812	88.99
6	Esp 234	1	1	Triticum aestivum ssp. spelta	75	49.653	42.1	33.1	16.4505	1.13036	45.9626	4.57703	9.35735	5.0846
170	Esp 234	2	1	Triticum aestivum ssp. spelta	76.8	52.2631	45.8	43.8	14.9567	0.996559	44.472	4.83807
10	Esp 236	1	1	Triticum aestivum ssp. spelta	78.3	51.3371	49.6	38.5	13.6127	0.980304	47.1165	4.87646	9.77324	4.95581	6.17134	89.05
153	Esp 236	2	1	Triticum aestivum ssp. spelta	76.4	48.8828	40.4	37.7	14.946	1.01029	44.7713	4.15458			5.63246	88.8
33	Esp 237	1	1	Triticum aestivum ssp. spelta	77	51.0589	47.8	37.5	12.9956	1.04863	43.1776	6.6151	10.5119	6.02766
127	Esp 237	2	1	Triticum aestivum ssp. spelta	77.4	54.5707	46.2	37.4	15.701	1.19859	42.186	5.9703
55	Esp 238	1	1	Triticum aestivum ssp. spelta	76.7	48.1707	42.1	36.3	11.3246	1.14765	46.0217	5.12276	9.76136	4.85865
136	Esp 238	2	1	Triticum aestivum ssp. spelta	79.2	49.109	38.9	41.1	11.7295	1.05242	43.1788	4.57089
66	Esp 239	1	1	Triticum aestivum ssp. spelta	75.5	49.2465	40	34.8	14.8119	1.11898	46.0331	6.20248	13.0039	5.99584
142	Esp 239	2	1	Triticum aestivum ssp. spelta	77.7	47.6266	41.1	35.9	13.2999	1.05672	42.3549	6.75058
1	Esp 240	1	1	Triticum aestivum ssp. spelta	74.5	44.7383	43.2	46.1	18.7909	1.2846	48.889	5.50898	12.4413	4.98871
123	Esp 240	2	1	Triticum aestivum ssp. spelta	75.8	49.546	48.8	35.9	12.737	1.16011	51.0426	4.29693
37	Esp 241	1	1	Triticum aestivum ssp. spelta	76	50.7686	40	31.8	11.0136	1.08599	49.111	5.77144	11.3575	5.57325
140	Esp 241	2	1	Triticum aestivum ssp. spelta	77.7	52.0217	41.5	34	12.4632	1.00341	48.6258	5.32597
41	Esp 242	1	1	Triticum aestivum ssp. spelta	76.4	59.9316	42.1	40.8	14.5625	No hay harina suficiente	52.4562	8.76054	16.2807	8.47997	7.15239	89.14
184	Esp 242	2	1	Triticum aestivum ssp. spelta	77.4	57.2389	43.9	41.3	13.0278	1.15819	55.9185	8.26103			8.12211	88.97
53	Esp 243	1	1	Triticum aestivum ssp. spelta	77.4	51.2	61.9	37.7	13.3645	No hay harina suficiente	45.4617	5.05522	12.4689	5.93569
161	Esp 243	2	1	Triticum aestivum ssp. spelta	78.6	57.2	51.7	38.6	14.2191	1.0679	47.6325	6.47219
88	Esp 244	1	1	Triticum aestivum ssp. spelta	76.4	60.8913	53.9	38.1	15.0445	1.18384	44.3814	6.78171	12.1552	6.43668
163	Esp 244	2	1	Triticum aestivum ssp. spelta	78.9	58.7121	54.2	36.2	12.4957	1.15904	41.7538	6.22425
24	Esp 245	1	1	Triticum aestivum ssp. spelta	75.5	60.9	60.4	45.4	16.4341	1.13063	48.9193	6.00615	12.1178	5.98093
143	Esp 245	2	1	Triticum aestivum ssp. spelta	80.2	58.2689	59.8	44.8	13.185	1.02264	43.7716	5.62333
25	Esp 246	1	1	Triticum aestivum ssp. spelta	76	55.8605	42.8	41.9	13.9114	1.01766	42.038	5.98794	11.4016	5.93261
111	Esp 246	2	1	Triticum aestivum ssp. spelta	77.4	55.6099	42.5	42	15.5503	1.13273	42.3992	5.49314
86	Esp 247	1	1	Triticum aestivum ssp. spelta	78	47.5716	42.5	38.4	13.0213	1.03689	54.9887	5.28474	16.4048	4.41678	7.40941	88.96
155	Esp 247	2	1	Triticum aestivum ssp. spelta	77.7	44.7108	43	37.1	14.3411	1.01889	53.7176	4.21929			6.71976	88.57
98	Esp 248	1	1	Triticum aestivum ssp. spelta	78.6	46.6455	47	40.4	11.4584	1.06062	50.7746	4.57278	13.4731	4.67435
141	Esp 248	2	1	Triticum aestivum ssp. spelta	77.7	44.6742	47.8	40.9	15.8542	1.14356	43.7705	4.73522
5	Esp 249	1	1	Triticum aestivum ssp. spelta	77.7	54.0206	50.6	43.6	14.8726	1.14976	44.7536	4.55551	12.6017	4.26461	7.28621	88.89
195	Esp 249	2	1	Triticum aestivum ssp. spelta	77.7	56.2762	47.5	51.9	17.4588	1.05014	37.5442	3.85193			6.28298	88.75
44	Esp 25	1	1	Triticum aestivum ssp. spelta	77	50.1665	45.4	37.2	14.6901	1.12262	52.358	3.61004	12.2411	4.7823
151	Esp 25	2	1	Triticum aestivum ssp. spelta	77.7	55.2217	49.2	47.5	16.1949	1.12722	43.9824	4.36107
62	Esp 250	1	1	Triticum aestivum ssp. spelta	78.3	52.7888	44.8	43.7	14.016	1.0553	44.9667	4.64589	10.6377	4.30214
165	Esp 250	2	1	Triticum aestivum ssp. spelta	79.9	52.9997	43.9	43	13.2975	1.18051	48.3814	4.18193
32	Esp 251	1	1	Triticum aestivum ssp. spelta	76	49.5399	49.7	40.1	15.4712	1.06503	42.3875	6.42821	11.8002	6.23926
106	Esp 251	2	1	Triticum aestivum ssp. spelta	77.4	50.7625	43.5	39.7	14.4098	1.15563	37.8756	4.51305
27	Esp 252	1	1	Triticum aestivum ssp. spelta	75	52.4526	52.4	63.1	17.0264	1.25545	49.4866	5.18163	11.8839	5.18819
164	Esp 252	2	1	Triticum aestivum ssp. spelta	78.9	47.3179	36.9	40.5	12.2081	1.18053	46.9845	5.05275
91	Esp 253	1	1	Triticum aestivum ssp. spelta	76.4	55.7535	43.9	36.5	12.7271	1.07522	44.1311	6.45622	13.1697	5.60949
110	Esp 253	2	1	Triticum aestivum ssp. spelta	76.4	53.7547	42.8	37.8	13.6349	1.12725	34.5458	5.44501
100	Esp 254	1	1	Triticum aestivum ssp. spelta	77.4	48.0545	51.2	37.8	13.3968	0.977429	43.0213	5.33667	12.6033	5.42904
198	Esp 254	2	1	Triticum aestivum ssp. spelta	74.8	50.738	45.4	45.4	17.0827	0.87065	50.054	4.47369
30	Esp 255	1	1	Triticum aestivum ssp. spelta	76	52.8072	56.7	43.8	16.4535	1.08508	41.4504	4.59697	11.3296	5.10927
104	Esp 255	2	1	Triticum aestivum ssp. spelta	77	52.1867	57.1	43.2	13.0572	1.14368	35.3705	4.37468
29	Esp 256	1	1	Triticum aestivum ssp. spelta	78	58.7182	51	39.5	14.5162	0.96846	43.7974	5.2414	10.9411	6.04519	6.26934	88.7
191	Esp 256	2	1	Triticum aestivum ssp. spelta	79.2	57.8	51.9	45.9	16.256	0.810598	46.1446	6.41946			6.42603	88.64
20	Esp 257	1	1	Triticum aestivum ssp. spelta	72.7	54.0847	37.1	42.2	15.7203	1.02768	44.2088	5.21899	10.4737	4.10807
193	Esp 257	2	1	Triticum aestivum ssp. spelta	74.5	55.2	38.8	43.6	14.0554	0.919763	45.0781	4.41018
71	Esp 258	1	1	Triticum aestivum ssp. spelta	78	55.7474	45.6	40.7	12.1566	1.24452	50.1836	7.4549	12.2225	6.83665
128	Esp 258	2	1	Triticum aestivum ssp. spelta	77.4	58.8435	43.3	39.5	15.4401	1.14356	41.7701	5.4861
68	Esp 259	1	1	Triticum aestivum ssp. spelta	77.4	55.6068	42.1	41	13.0225	1.09624	43.1402	4.73146	12.9453	5.46657
115	Esp 259	2	1	Triticum aestivum ssp. spelta	78	53.0822	43.5	42.5	13.5428	1.20849	47.0307	5.09197
70	Esp 260	1	1	Triticum aestivum ssp. spelta	78.9	52.257	37	37.5	12.8374	1.11261	44.4073	4.89584	11.5803	4.95402
138	Esp 260	2	1	Triticum aestivum ssp. spelta	75.5	49.5032	37.5	36.5	12.8889	1.05844	40.0188	4.81552
2	Esp 262	1	1	Triticum aestivum ssp. spelta	76.4	49.2465	48.8	45.6	16.6458	1.17527	42.0169	4.53719	11.0401	5.19796	5.80908	88.88
180	Esp 262	2	1	Triticum aestivum ssp. spelta	73.3	50.6	48	45.9	17.598	1.15283	42.4429	4.54593			5.9404	88.99
96	Esp 263	1	1	Triticum aestivum ssp. spelta	78.6	48.0942	37.1	34.3	11.3415	1.08435	40.7994	6.27063	12.8756	7.14871
119	Esp 263	2	1	Triticum aestivum ssp. spelta	77	49.4635	47.3	39.9	11.4317	1.01498	40.988	6.44808
16	Esp 264	1	1	Triticum aestivum ssp. spelta	76.7	41.8409	36	39	11.7589	1.18074	44.37	5.95435	11.3189	5.93903
117	Esp 264	2	1	Triticum aestivum ssp. spelta	78	43.6594	37.5	40.9	10.7786	1.16193	41.9538	5.37903
22	Esp 265	1	1	Triticum aestivum ssp. spelta	77	41.1	35.3	35.4	13.3056	0.952972	46.9527	4.66608	13.2008	4.65815
126	Esp 265	2	1	Triticum aestivum ssp. spelta	78.9	39.9368	34.1	36.7	15.3545	1.04126	51.8686	4.33546
79	Esp 268	1	1	Triticum aestivum ssp. spelta	74.5	51.4165	47.7	46.7	12.1841	1.19813	41.5996	6.3815	11.8697	4.75454
178	Esp 268	2	1	Triticum aestivum ssp. spelta	76.4	52.1378	49.9	59.6	17.5651	1.17557	39.4735	4.6885
50	Esp 272	1	1	Triticum aestivum ssp. spelta	74.8	59.42	44.6	44.7	14.2284	1.27	49.9861	7.20586	12.755	6.55055
120	Esp 272	2	1	Triticum aestivum ssp. spelta	75.2	57.7768	46.4	36.6	12.7163	1.1163	43.0164	6.69652
99	Esp 276	1	1	Triticum aestivum ssp. spelta	77	49.7936	36.8	37.3	11.9324	1.1738	41.492	4.98672	11.8371	4.41858
107	Esp 276	2	1	Triticum aestivum ssp. spelta	74.8	46.0434	37	38.9	16.1034	1.22309	42.6913	4.70419
49	Esp 279	1	1	Triticum aestivum ssp. spelta	74.5	50.7686	51.5	44.1	15.3618	1.24179	42.6839	4.80157	10.6176	4.96815
186	Esp 279	2	1	Triticum aestivum ssp. spelta	77.4	53.2962	53.4	44.7	14.2113	1.13408	38.2146	5.51171
59	Esp 281	1	1	Triticum aestivum ssp. spelta	78.6	44.72	45.2	40.8	11.9369	1.13536	39.2757	5.03639	10.1022	5.20952
139	Esp 281	2	1	Triticum aestivum ssp. spelta	79.2	43.5647	42	37	12.1998	1.01545	42.6987	5.42468
94	Esp 285	1	1	Triticum aestivum ssp. spelta	75.2	50.356	42.5	39.9	13.7468	0.988512	41.9667	4.96167	10.4226	5.0445
133	Esp 285	2	1	Triticum aestivum ssp. spelta	77	55.7291	42.6	39.5	12.5615	1.03178	43.9159	5.75141
42	Esp 288	1	1	Triticum aestivum ssp. spelta	74.8	53.4918	57.4	40.6	15.2594	1.09988	40.0741	5.12984	11.9069	4.69568
105	Esp 288	2	1	Triticum aestivum ssp. spelta	77.7	52.8316	58.5	39.7	11.8061	1.08344	43.1385	5.36312
15	Esp 292	1	1	Triticum aestivum ssp. spelta	74.8	47.63	42.9	38.8	13.5725	1.04732	41.391	4.4637	10.3561	4.44454
196	Esp 292	2	1	Triticum aestivum ssp. spelta	78.9	56.11	42.8	54.3	16.742	1.2323	45.928	4.7113
52	Esp 293	1	1	Triticum aestivum ssp. spelta	74.8	50.2368	59.5	31.3	13.2861	1.11443	39.9509	4.66758	10.4164	5.30463
148	Esp 293	2	1	Triticum aestivum ssp. spelta	73.3	50.2031	51.5	40.9	14.2997	1.12206	43.6536	3.78173
8	Esp 295	1	1	Triticum aestivum ssp. spelta	78	52.6024	38.1	34.7	14.0134	0.973927	44.8676	5.47122	11.2893	5.57788
122	Esp 295	2	1	Triticum aestivum ssp. spelta	79.5	53.6141	39.5	31.5	12.0399	1.09439	45.6915	5.05947
56	Esp 300	1	1	Triticum aestivum ssp. spelta	78.3	56.215	58.3	38	11.4108	1.00668	47.0829	5.96919	11.458	5.00517	8.57678	88.78
192	Esp 300	2	1	Triticum aestivum ssp. spelta	75.5	58.6968	58.2	50.4	16.2426	1.0046	47.1293	6.49307			7.51229	88.63
61	Esp 36	1	1	Triticum aestivum ssp. spelta	73.6	65.2986	41.1	43.5	14.2026	1.0744	43.5657	4.76	11.2909	4.53001
102	Esp 36	2	1	Triticum aestivum ssp. spelta	73	68.7	40.3	44.5	13.5055	1.20392	46.1638	5.61351
83	Esp 380	1	1	Triticum aestivum ssp. spelta	76.4	47.4004	44.7	37.8	12.6728	1.03597	50.6693	8.34998	13.8629	7.65098
112	Esp 380	2	1	Triticum aestivum ssp. spelta	75.8	50.197	49.8	57.5	16.2584	1.1665	50.2896	8.7662
60	Esp 383	1	1	Triticum aestivum ssp. spelta	77.7	50.8633	45.4	37	13.3482	1.07258	43.4459	7.97295	11.93	6.27243
167	Esp 383	2	1	Triticum aestivum ssp. spelta	77.4	49.5	43	48.8	16.9781	1.21802	45.4859	7.21424
23	Esp 384	1	1	Triticum aestivum ssp. spelta	75	42.8312	42.1	40.9	14.2607	0.98577	42.3014	6.50306	9.68437	4.7327
134	Esp 384	2	1	Triticum aestivum ssp. spelta	79.5	43.4394	36.1	45.2	14.5087	1.10315	46.0821	5.17012
95	Esp 385	1	1	Triticum aestivum ssp. spelta	75.8	53.1373	53.2	41.8	12.7182	1.13967	41.9056	7.0408	10.4926	5.49254
179	Esp 385	2	1	Triticum aestivum ssp. spelta	75.8	50.9183	41.8	37.1	12.2354	0.982271	46.9498	5.4031
87	Esp 387	1	1	Triticum aestivum ssp. spelta	80.8	41.3366	36.8	33.8	12.1661	1.03387	43.1346	8.13073	10.5484	6.45622
103	Esp 387	2	1	Triticum aestivum ssp. spelta	79.5	37.6017	36	34.2	11.5413	1.14058	45.0757	7.81763
75	Esp 396	1	1	Triticum aestivum ssp. spelta	76.4	47.3088	43.1	36.4	10.827	0.894274	44.2271	5.44447	10.9952	5.23155
171	Esp 396	2	1	Triticum aestivum ssp. spelta	77.7	50.7869	43.8	36.6	13.1646	0.906368	43.0511	5.43077
46	Esp 48	1	1	Triticum aestivum ssp. spelta	76.1	48.69	50.7	45.6	14.9499	1.22744	46.564	3.99249
154	Esp 48	2	1	Triticum aestivum ssp. spelta	74.5	41.1593	41.1	43.7	13.5329	1.11089	44.2929	3.95623
7	Esp 5	1	1	Triticum aestivum ssp. spelta	75.2	48.5252	45.8	41.8	16.2528	1.20716	53.7677	7.11674	12.634	6.33866
129	Esp 5	2	1	Triticum aestivum ssp. spelta	77.7	53.3604	51.6	44.2	14.5289	1.28887	47.1336	5.89109
48	Esp 51	1	1	Triticum aestivum ssp. spelta	77.7	53.0639	53.4	45.7	14.8895	1.02266	52.5312	5.84258	11.4268	5.29449
185	Esp 51	2	1	Triticum aestivum ssp. spelta	77.7	52.9325	54.6	46.5	12.8903	0.959587	52.9586	6.69365
35	Esp 57	1	1	Triticum aestivum ssp. spelta	76.1	47.3607	38.1	34.9	12.356	0.920246	47.7539	4.9489	10.9195	5.2382
200	Esp 57	2	1	Triticum aestivum ssp. spelta	75.8	49.8578	43.6	45.1	17.3183	0.799212	51.4185	5.00304
43	Esp 6	1	1	Triticum aestivum ssp. spelta	77.3	55.5946	47.3	34.2	13.0231	1.24907	44.5297	7.80122	12.0353	6.77689
189	Esp 6	2	1	Triticum aestivum ssp. spelta	73.6	52.1225	42	45.7	16.5213	1.14569	47.3663	6.63019
12	Esp 65	1	1	Triticum aestivum ssp. spelta	76.4	47.8039	55.8	38.1	14.1969	1.01219	44.232	6.78747	10.2864	6.18855
156	Esp 65	2	1	Triticum aestivum ssp. spelta	76.1	47.4555	46.8	48.3	11.7928	1.10509	42.0992	6.69316
21	Esp 68	1	1	Triticum aestivum ssp. spelta	77.7	49.4085	53.5	49	14.6734	1.19896	39.7409	6.01923	11.1346	5.1002
172	Esp 68	2	1	Triticum aestivum ssp. spelta	78.3	48.4243	51.1	49.3	15.6531	1.19837	46.2827	5.17625
63	Esp 72	1	1	Triticum aestivum ssp. spelta	74.5	52.0706	45.1	36.3	12.7361	1.00617	40.7852	5.14048	10.6411	5.64985
137	Esp 72	2	1	Triticum aestivum ssp. spelta	78.3	50.9336	34.4	41.8	10.8042	1.17365	42.6036	5.47512
64	Esp 73	1	1	Triticum aestivum ssp. spelta	74.5	44.0445	38	31.3	12.523	0.919747	46.6064	5.51898	9.14425	4.6002
150	Esp 73	2	1	Triticum aestivum ssp. spelta	77.7	49.7844	43.8	40.4	12.6289	0.985352	44.884	5.42711
18	Esp 74	1	1	Triticum aestivum ssp. spelta	78	45.3099	42.9	47.1	15.8874	1.22265	40.9722	6.5092	10.2415	6.40607
113	Esp 74	2	1	Triticum aestivum ssp. spelta	78.9	48.1554	42	48.5	14.7165	1.21761	41.8117	6.14344
78	Esp 78	1	1	Triticum aestivum ssp. spelta	77.8	46.9206	39.4	38	11.7049	0.995255	41.9364	6.0305	10.2294	4.86291
135	Esp 78	2	1	Triticum aestivum ssp. spelta	76.4	45.7347	40	37.2	12.9012	1.08853	41.839	4.72768
90	Esp 80	1	1	Triticum aestivum ssp. spelta	78.3	43.5708	45.2	44.4	13.6861	1.15281	39.2687	5.52262	9.68766	5.32538
124	Esp 80	2	1	Triticum aestivum ssp. spelta	80.2	47.3668	45.9	42.1	14.0018	1.09197	41.3063	5.74411
11	Esp 84	1	1	Triticum aestivum ssp. spelta	78.6	47.7244	42.2	40.8	14.8657	0.97666	45.6769	4.7855	12.0773	4.09356
168	Esp 84	2	1	Triticum aestivum ssp. spelta	76.7	52.6	49.5	55.8	17.7537	1.16354	42.0659	4.73234
58	Esp 86	1	1	Triticum aestivum ssp. spelta	75.5	47.77	41.8	35.7	11.1426	1.07895	44.0253	5.4783	11.523	4.85626
146	Esp 86	2	1	Triticum aestivum ssp. spelta	76.4	49.7661	41.3	43.1	15.7711	1.15388	46.2616	4.11571
89	Esp 88	1	1	Triticum aestivum ssp. spelta	79.5	47.8314	49.1	41.1	13.1263	0.9447	42.5952	3.88935	10.2279	4.33086
108	Esp 88	2	1	Triticum aestivum ssp. spelta	77.4	46.7403	50.5	40	14.9445	1.11041	47.9947	4.2556
84	Esp 92	1	1	Triticum aestivum ssp. spelta	79.2	53.232	50.2	37.4	13.8679	1.16559	42.8192	6.90777	9.78496	5.3775
132	Esp 92	2	1	Triticum aestivum ssp. spelta	78.9	56.7407	54.1	46.3	15.56	1.23276	39.0223	7.04717
67	Esp 94	1	1	Triticum aestivum ssp. spelta	74.5	48.9653	41	52.7	16.2267	1.17629	43.4851	5.75511	8.95848	6.50893
194	Esp 94	2	1	Triticum aestivum ssp. spelta	77	49.002	48.7	57.1	18.0568	1.08496	40.3793	6.12456
57	Esp 95	1	1	Triticum aestivum ssp. spelta	76.7	44.286	48	45.5	11.2903	1.17084	39.4396	6.95578	8.91978	6.97641
118	Esp 95	2	1	Triticum aestivum ssp. spelta	77.7	44.8086	47.5	47.5	12.0046	1.12908	43.9109	6.87347
82	Galera	1	1	Triticum aestivum ssp. aestivum	73.3	41.2327	30	25.9	11.6528	0.59497	55.4659	6.03877	17.0703	6.8769
121	Galera	2	1	Triticum aestivum ssp. aestivum	72	39.408	31.4	30.1	12.4336	0.671567	52.9478	6.31311
76	Motemayor	1	1	Triticum aestivum ssp. aestivum	73	55.33	25.9	22.9	8.775	0.732739	45.6262	6.16475	14.3095	5.21279
174	Motemayor	2	1	Triticum aestivum ssp. aestivum	74.2	46.6	28.4	32	12.2577	0.826894	46.4231	5.58855
72	Rota	1	1	Triticum aestivum ssp. aestivum	75.8	49.3	29.7	26.5	12.6304	0.8033	43.0689	4.44079	12.9795	4.89133
131	Rota	2	1	Triticum aestivum ssp. aestivum	74.5	45.56	33.1	36.4	12.542	0.837464	44.3874	4.69679
92	Santaella	1	1	Triticum aestivum ssp. aestivum	75.2	55.6496	29.3	27.6	13.005	0.704812	47.6458	5.74632	12.45	5.21279
159	Santaella	2	1	Triticum aestivum ssp. aestivum	75.5	53.5254	30.6	35.7	12.6016	0.669053	49.0873	5.26665
51	Setenil	1	1	Triticum aestivum ssp. aestivum	74.5	59.4	32.7	33.7	11.1723	0.856065	50.8145	5.94868	14.6418	6.83202	7.48775	88.51
177	Setenil	2	1	Triticum aestivum ssp. aestivum	77.4	54.1	33.7	35.2	11.3572	0.869757	51.7982	5.73309			7.56479	88.62
19	Tejada	1	1	Triticum aestivum ssp. aestivum	77.4	48.4702	30.2	38.1	12.9694	0.860519	53.5046	5.33206	15.3624	6.06396	6.99861	88.66
130	Tejada	2	1	Triticum aestivum ssp. aestivum	75.2	51.1537	30.6	39.8	12.004	0.829226	54.8637	5.33107			6.53755	88.42
81	A. Nick	1	2	Triticum aestivum ssp. aestivum	76.2497	42.3	31.74	34.47	10.0235	0.790738	54.9033	10.3386	15.6588	5.64539
173	A. Nick	2	2	Triticum aestivum ssp. aestivum	77.096	39.3	32	30.46	11.4777	0.663894	51.9177	9.20631
45	Anna M	1	2	Triticum aestivum ssp. spelta	78.9474	44.6589	38.12	37.56	13.1558	1.07776	50.7189	9.95103	12.25	6.70376	6.8644	88.76
144	Anna M	2	2	Triticum aestivum ssp. spelta	76.7257	42.2535	39.61	36.82	14.3212	1.10766	53.2809	8.8707			7.58808	88.62
28	Antequera	1	2	Triticum aestivum ssp. aestivum	81.5657	47.6266	32.97	37.55	12.9866	0.75232	54.1339	9.2489	16.8666	8.1713
188	Antequera	2	2	Triticum aestivum ssp. aestivum	81.0632	47.3179	33.86	36.29	13.6259	0.662646	51.6929	9.72338
39	Conil	1	2	Triticum aestivum ssp. aestivum	79.7673	57.679	36.39	28.25	10.3527	0.654809	52.5273	9.85423	17.1216	7.20191
175	Conil	2	2	Triticum aestivum ssp. aestivum	80.2433	57.6515	40.47	36.73	13.6532	0.734381	53.2737	8.36402
14	Esp 1	1	2	Triticum aestivum ssp. spelta	76.9373	56.5696	43.7	43	11.7884	1.2054	50.2723	9.74352	13.5401	6.87092	7.28619	89.12
116	Esp 1	2	2	Triticum aestivum ssp. spelta	75.0331	56.5207	43.6	42.16	12.9087	1.11065	49.0446	8.42321			7.21165	88.62
13	Esp 105	1	2	Triticum aestivum ssp. spelta	76.0116	45.5727	41.26	46.22	14.0541	1.26035	51.6815	10.0294	15.5731	7.41609
166	Esp 105	2	2	Triticum aestivum ssp. spelta	74.1338	46.4193	52.5	51.9	16.0532	1.2625	51.1483	9.04722
77	Esp 107	1	2	Triticum aestivum ssp. spelta	76.6464	54.6685	40.89	41.39	13.6062	1.01679	48.791	7.12301	11.8133	6.29843
114	Esp 107	2	2	Triticum aestivum ssp. spelta	74.3719	53.3145	41.41	41.69	13.0496	1.19097	45.0706	10.0423
31	Esp 121	1	2	Triticum aestivum ssp. spelta	76.091	54.1336	49	46.26	13.4979	1.07015	47.8314	9.38562	12.8756	7.14672
197	Esp 121	2	2	Triticum aestivum ssp. spelta	76.6728	54.68	50.11	46.34	14.4535	1.01906	46.7651	7.85699
26	Esp 135	1	2	Triticum aestivum ssp. spelta	74.7686	51.4379	47.83	40.7	14.0675	1.2147	49.1224	9.82135	13.0797	6.87491	5.96896	89.27
182	Esp 135	2	2	Triticum aestivum ssp. spelta	75.8265	49.99	54.5	49.9	16.5746	1.06636	52.6628	9.50318			6.18774	88.89
9	Esp 136	1	2	Triticum aestivum ssp. spelta	74.1603	51	48.24	41.38	13.4934	1.23922	51.961	9.22966	12.9538	6.50941
145	Esp 136	2	2	Triticum aestivum ssp. spelta	71.9651	50	49.11	41.57	14.0579	1.24226	49.6565	9.56152
40	Esp 182	1	2	Triticum aestivum ssp. spelta	76.4613	46.5661	43.56	51.25	14.9227	1.16736	50.6155	11.7912	16.4963	7.84133
152	Esp 182	2	2	Triticum aestivum ssp. spelta	74.0809	48.4946	42.79	51.92	16.3297	1.35664	52.4884	8.95828
36	Esp 186	1	2	Triticum aestivum ssp. spelta	76.0381	47.7	42.68	41.74	13.5452	1.10988	43.802	8.47235	13.3902	5.97009
162	Esp 186	2	2	Triticum aestivum ssp. spelta	72.1767	50.8175	51.01	54.3	19.9819	1.22819	43.8351	7.78444
73	Esp 188	1	2	Triticum aestivum ssp. spelta	77.8366	47.8375	45.7	50.7	14.0385	1.19872	47.763	9.0043	12.9773	6.99627	5.96356	88.83
109	Esp 188	2	2	Triticum aestivum ssp. spelta	75.7314	46.9	44	49.31	16.2768	1.55036	41.302	8.79096			5.29845	88.68
93	Esp 19	1	2	Triticum aestivum ssp. spelta	74.6099	50.5118	39.9	38.8	12.2616	1.07602	45.4276	7.86557	11.3806	5.24467
181	Esp 19	2	2	Triticum aestivum ssp. spelta	75.9323	50.3223	51.41	46.1	16.2667	1.03282	44.1077	8.27759
85	Esp 190	1	2	Triticum aestivum ssp. spelta	74.2661	52.9264	52.7	47.01	15.5041	1.25906	48.5267	8.16573	14.0882	5.09321
169	Esp 190	2	2	Triticum aestivum ssp. spelta	72.3354	51.4318	51.99	48.47	16.7927	1.25898	51.3559	7.93004
80	Esp 192	1	2	Triticum aestivum ssp. spelta	76.1968	52.4924	45.04	43.07	14.1684	1.14558	47.1497	8.64889	12.7751	5.71702
160	Esp 192	2	2	Triticum aestivum ssp. spelta	77.4398	49.2282	40.3	42	13.5279	1.29417	44.5629	8.77058
38	Esp 193	1	2	Triticum aestivum ssp. spelta	71.0659	52.147	50.15	45.31	15.5499	1.28824	52.5691	8.74921	15.2695	5.97373
147	Esp 193	2	2	Triticum aestivum ssp. spelta	70.0873	53.5101	51.11	45.68	16.6339	1.3276	41.1289	8.83524
54	Esp 196	1	2	Triticum aestivum ssp. spelta	78.392	51.5052	38.89	43.38	14.6465	1.16359	43.6177	8.39695	14.8314	5.99085
157	Esp 196	2	2	Triticum aestivum ssp. spelta	77.9688	51.6488	39.9	42.73	13.3421	1.22995	46.9561	9.06661
74	Esp 203	1	2	Triticum aestivum ssp. spelta	76.9902	47.6022	42.8	31.83	12.2614	0.833067	44.6699	8.16907	13.6581	6.18418
158	Esp 203	2	2	Triticum aestivum ssp. spelta	76.9109	48.892	45.57	34	12.9553	0.943135	44.6824	9.1487
4	Esp 204	1	2	Triticum aestivum ssp. spelta	74.8479	48.7269	48.5	61.1	15.5273	1.50822	51.1566	8.76036	12.6787	5.57534
125	Esp 204	2	2	Triticum aestivum ssp. spelta	76.2497	51.88	50.74	49.27	14.9631	1.19195	47.9897	8.30816
65	Esp 211	1	2	Triticum aestivum ssp. spelta	74.1338	51.4379	38.8	40.21	15.2511	1.20682	49.5213	10.0603	13.0216	5.82775
176	Esp 211	2	2	Triticum aestivum ssp. spelta	75.7736	53.5957	50.09	49	15.11	1.27877	41.2934	9.33519
69	Esp 216	1	2	Triticum aestivum ssp. spelta	78.3391	52.7094	49.9	42.69	14.5088	1.13297	46.4546	8.78624	12.5514	5.35679	6.1309	89.01
101	Esp 216	2	2	Triticum aestivum ssp. spelta	72.8114	53.2351	45.46	53	18.6332	1.33067	51.0548	9.58952			5.67076	88.9
97	Esp 224	1	2	Triticum aestivum ssp. spelta	76.2497	56.6399	41.6	37.05	12.8842	1.11906	48.4937	10.0147	14.387	8.68836
183	Esp 224	2	2	Triticum aestivum ssp. spelta	73.8693	54.8916	48.4	50.5	17.7481	1.08796	47.6885	10.6254
34	Esp 227	1	2	Triticum aestivum ssp. spelta	74.5305	48.5558	48.4	43	14.4756	1.21555	47.6023	9.98942	11.8709	7.37718
190	Esp 227	2	2	Triticum aestivum ssp. spelta	74.1074	50.3285	49.2	43.5	15.807	1.15493	43.0277	10.4791
3	Esp 232	1	2	Triticum aestivum ssp. spelta	75.8529	56.0867	54.28	55.5	14.8308	1.22337	44.5733	8.3748	13.3199	6.53469	6.55871	89.21
149	Esp 232	2	2	Triticum aestivum ssp. spelta	73.79	57.6943	53.12	44.1	14.6802	1.15956	47.8816	8.85854			7.84347	88.55
17	Esp 233	1	2	Triticum aestivum ssp. spelta	75.5091	56.9027	46.09	42.3	13.0698	1.13862	49.4167	10.1839	13.6627	7.16419	5.90357	88.95
199	Esp 233	2	2	Triticum aestivum ssp. spelta	74.7686	55.6649	55.71	42.51	15.3311	1.01476	49.4011	10.3693			6.19766	88.55
6	Esp 234	1	2	Triticum aestivum ssp. spelta	72.7056	50.2612	42	43.59	15.0177	1.32628	51.1473	9.46724	13.3951	5.22691
170	Esp 234	2	2	Triticum aestivum ssp. spelta	73.6842	54.6502	43.8	43.91	17.709	1.24093	47.3473	8.61299
10	Esp 236	1	2	Triticum aestivum ssp. spelta	77.3076	52.1531	42.57	38.2	11.9126	0.977171	47.5601	8.87045	11.2852	5.26843	6.36174	89.39
153	Esp 236	2	2	Triticum aestivum ssp. spelta	76.5935	53.6385	41.55	36.99	14.3239	1.05575	48.8875	7.6955			5.85435	88.49
33	Esp 237	1	2	Triticum aestivum ssp. spelta	76.9109	53.2381	48.87	35.17	13.0381	1.02873	45.0519	7.99312	13.6294	6.30852
127	Esp 237	2	2	Triticum aestivum ssp. spelta	75.1389	56.2639	48.38	35.54	13.7606	1.17824	52.3486	9.46235
55	Esp 238	1	2	Triticum aestivum ssp. spelta	78.3655	49.5491	44.97	37.09	12.5811	1.13928	45.5009	8.66884	12.067	4.60495
136	Esp 238	2	2	Triticum aestivum ssp. spelta	78.3391	48.6016	45.5	39.1	12.0351	1.21059	52.2802	8.0993
66	Esp 239	1	2	Triticum aestivum ssp. spelta	75.3769	48.94	45.9	48.36	17.7927	1.15819	43.7346	8.68767	14.0082	5.05828
142	Esp 239	2	2	Triticum aestivum ssp. spelta	75.1917	52.7185	50.3	45.01	17.5503	1.05135	46.8841	8.97859
1	Esp 240	1	2	Triticum aestivum ssp. spelta	72.6263	52.7827	50.03	48.53	14.9371	1.30731	49.7251	8.82008	15.6459	6.0168
123	Esp 240	2	2	Triticum aestivum ssp. spelta	71.6742	53.1984	46	40.9	15.4181	1.16354	49.322	9.00794
37	Esp 241	1	2	Triticum aestivum ssp. spelta	75.6414	52.4	39.14	35.34	12.0488	1.11073	50.0691	8.79636	13.9903	5.29259
140	Esp 241	2	2	Triticum aestivum ssp. spelta	75.2182	57.8	40.6	36.45	12.4292	1.15956	49.7684	8.77089
41	Esp 242	1	2	Triticum aestivum ssp. spelta	75.5356	60.2647	43.74	51.19	15.3122	1.15469	51.6831	8.72977	15.6618	6.74134	6.63531	89
184	Esp 242	2	2	Triticum aestivum ssp. spelta	74.9802	60.2281	44.52	52.12	16.8213	1.19191	51.209	9.62283			6.8606	88.96
53	Esp 243	1	2	Triticum aestivum ssp. spelta	74.6892	60.6987	53.69	45.9	14.4201	1.19781	43.6295	10.4378	14.9258	4.93958
161	Esp 243	2	2	Triticum aestivum ssp. spelta	75.9058	60.2984	54.51	53.1	17.0766	1.32848	52.9677	11.148
88	Esp 244	1	2	Triticum aestivum ssp. spelta	75.562	62.4134	52.1	41.3	15.3095	1.1621	45.2823	10.1229	13.9045	5.70426
163	Esp 244	2	2	Triticum aestivum ssp. spelta	75.7472	60.7904	58.8	59.3	18.4786	1.09534	48.1624	9.93288
24	Esp 245	1	2	Triticum aestivum ssp. spelta	75.4562	59.9713	57.8	48.71	15.3792	1.15976	50.8433	10.1896	14.8723	5.31424
143	Esp 245	2	2	Triticum aestivum ssp. spelta	73.3139	61.2	63.69	48.1	17.059	1.17804	53.1926	10.7485
25	Esp 246	1	2	Triticum aestivum ssp. spelta	74.7686	58.5043	48.24	44.03	15.0666	1.00676	52.3332	8.95956	14.8683	6.26874
111	Esp 246	2	2	Triticum aestivum ssp. spelta	75.1653	58.4706	48.6	41.67	15.1922	1.12982	48.3472	8.46034
86	Esp 247	1	2	Triticum aestivum ssp. spelta	74.6099	50.5638	41.64	39.49	13.8011	1.13387	54.1483	9.01399	15.1393	3.65095	7.40741	89.01
155	Esp 247	2	2	Triticum aestivum ssp. spelta	73.9487	50.3132	40.75	38.82	14.5873	1.16924	53.4556	8.92269			6.93185	88.93
98	Esp 248	1	2	Triticum aestivum ssp. spelta	76.2232	49.3	48.08	37.23	12.9262	1.06168	49.8613	8.02045	13.7286	3.98258
141	Esp 248	2	2	Triticum aestivum ssp. spelta	73.2875	50.8236	49.8	48.18	17.2677	0.962491	41.9014	8.19367
5	Esp 249	1	2	Triticum aestivum ssp. spelta	76.9902	58.8405	45.5	45.98	14.775	1.24997	47.9488	8.68707	13.8578	4.52555	6.54782	89.34
195	Esp 249	2	2	Triticum aestivum ssp. spelta	76.9373	58.4951	46.2	45.99	15.2068	1.00788	46.3232	8.51466			6.94427	88.84
44	Esp 25	1	2	Triticum aestivum ssp. spelta	75.7736	53.89	45.52	43.76	15.7506	1.18934	47.7942	8.76211	14.3319	4.57408
151	Esp 25	2	2	Triticum aestivum ssp. spelta	74.3983	55.3654	52.85	43.67	15.0603	1.24842	49.807	8.6783
62	Esp 250	1	2	Triticum aestivum ssp. spelta	77.8101	54.3629	51.06	49.95	13.7472	1.19781	46.4709	6.59634	13.2697	4.18498
165	Esp 250	2	2	Triticum aestivum ssp. spelta	77.5192	55.726	50.77	50.67	16.1196	1.08918	44.2061	6.98916
32	Esp 251	1	2	Triticum aestivum ssp. spelta	77.7572	51.3	43.65	42.84	12.7659	1.1251	46.9513	9.576	15.8584	8.4022
106	Esp 251	2	2	Triticum aestivum ssp. spelta	77.0696	54.4	42.82	45.18	14.5633	1.2688	56.9847	7.95412
27	Esp 252	1	2	Triticum aestivum ssp. spelta	74.319	54.6441	43.9	50.7	17.4999	1.24513	49.3785	8.83126	15.1524	6.91864
164	Esp 252	2	2	Triticum aestivum ssp. spelta	74.8479	53.88	42.8	52.7	17.5795	1.3364	51.1375	8.91923
91	Esp 253	1	2	Triticum aestivum ssp. spelta	75.6678	58.6846	46.2	40.35	13.8961	1.18117	47.7917	8.97232	15.7634	6.14291
110	Esp 253	2	2	Triticum aestivum ssp. spelta	76.4348	56.3526	46.28	40.67	14.8208	1.31535	44.5915	8.54933
100	Esp 254	1	2	Triticum aestivum ssp. spelta	73.3404	48.87	43.1	37.86	14.3365	1.1603	46.9658	8.94978	14.0659	6.46081
198	Esp 254	2	2	Triticum aestivum ssp. spelta	75.5885	48.26	43.75	37.22	13.9354	0.987241	42.4318	7.71094
30	Esp 255	1	2	Triticum aestivum ssp. spelta	76.4348	54.7	46.07	38.15	13.6391	1.12848	42.2324	8.46797	14.2699	6.13917
104	Esp 255	2	2	Triticum aestivum ssp. spelta	74.795	56.9	45.3	38.2	15.2862	1.29674	46.245	8.89686
29	Esp 256	1	2	Triticum aestivum ssp. spelta	76.2232	59.9958	49.04	35.07	13.9544	0.962801	42.386	9.11221	15.4062	7.1004	6.5718	89.27
191	Esp 256	2	2	Triticum aestivum ssp. spelta	76.1174	56.7682	48.3	33.3	13.8996	0.896084	43.4319	8.86708			6.44282	88.88
20	Esp 257	1	2	Triticum aestivum ssp. spelta	70.7749	64.9868	41.41	38.4	12.0989	1.0169	44.9746	8.75913	12.7078	4.48228
193	Esp 257	2	2	Triticum aestivum ssp. spelta	73.4991	55.8544	49.28	36.27	14.6942	0.809228	45.5492	9.20915
71	Esp 258	1	2	Triticum aestivum ssp. spelta	75.4033	59.3356	45.4	43.36	13.6717	1.24375	50.3924	8.8681	15.1598	7.01915
128	Esp 258	2	2	Triticum aestivum ssp. spelta	74.8215	59.9041	45.52	39.96	14.6519	1.40546	51.2362	9.13025
68	Esp 259	1	2	Triticum aestivum ssp. spelta	77.5721	53.4276	41.36	39.39	12.8493	1.14918	43.7053	9.55056	15.2235	6.71323
115	Esp 259	2	2	Triticum aestivum ssp. spelta	76.2761	53.4979	42.39	40.8	12.6084	1.21055	47.2051	9.06249
70	Esp 260	1	2	Triticum aestivum ssp. spelta	77.096	58.5623	39.62	37.94	13.0254	1.20065	43.2189	7.68845	14.0815	5.75286
138	Esp 260	2	2	Triticum aestivum ssp. spelta	74.3454	56.1692	39.83	37.81	11.8076	1.03199	44.5581	8.51917
2	Esp 262	1	2	Triticum aestivum ssp. spelta	77.5192	51.9025	46.83	46.24	13.2613	1.17337	45.9982	7.43472	14.1163	6.19949	6.08339	89.37
180	Esp 262	2	2	Triticum aestivum ssp. spelta	75.6149	50.5821	47.17	47.8	17.0416	1.20309	44.243	8.17275			5.80911	88.66
96	Esp 263	1	2	Triticum aestivum ssp. spelta	76.9902	51.4074	40.57	39.56	14.0617	1.17725	47.5084	9.55128	16.1563	7.76472
119	Esp 263	2	2	Triticum aestivum ssp. spelta	77.1225	52.0247	38.86	36.03	12.5616	1.19195	48.0952	9.86527
16	Esp 264	1	2	Triticum aestivum ssp. spelta	77.6514	44.6772	41.3	46.6	12.2533	1.01014	44.5899	7.80754	13.4377	5.84708
117	Esp 264	2	2	Triticum aestivum ssp. spelta	77.4927	48.1615	42.7	40.29	13.3866	1.14591	49.1366	9.82756
22	Esp 265	1	2	Triticum aestivum ssp. spelta	78.63	49.0937	42.76	43.31	16.342	1.13862	55.0893	8.77484	14.7986	6.28919
126	Esp 265	2	2	Triticum aestivum ssp. spelta	77.0696	50.8694	43.04	39.98	14.8411	1.05189	53.8225	8.243
79	Esp 268	1	2	Triticum aestivum ssp. spelta	75.6943	51.4715	46.82	46.54	14.5444	1.24285	49.5353	8.14626	14.0148	4.09881
178	Esp 268	2	2	Triticum aestivum ssp. spelta	75.2182	50.9458	46.32	47.63	15.2477	1.38369	44.5361	8.82725
50	Esp 272	1	2	Triticum aestivum ssp. spelta	75.0595	61.3008	42.83	41.76	14.6331	1.18971	49.6189	9.37874	15.3233	7.88
120	Esp 272	2	2	Triticum aestivum ssp. spelta	75.0331	61.2794	41.91	41.51	14.2591	1.24875	50.883	9.26118
99	Esp 276	1	2	Triticum aestivum ssp. spelta	74.9802	52.4649	41.74	38.9	12.0817	1.08421	47.4829	8.18244	14.4311	5.51581
107	Esp 276	2	2	Triticum aestivum ssp. spelta	74.5305	52.0217	42.08	38.27	14.848	1.19079	50.8028	7.96428
49	Esp 279	1	2	Triticum aestivum ssp. spelta	73.79	53.4857	47.26	42.02	13.4266	1.16359	50.9477	9.13915	12.6421	5.00338
186	Esp 279	2	2	Triticum aestivum ssp. spelta	73.0759	54.2253	57.12	48.1	16.4576	0.967899	44.149	8.91916
59	Esp 281	1	2	Triticum aestivum ssp. spelta	79.2118	48.5221	44.5	44.01	14.2401	1.07083	48.2179	8.16383	12.9301	5.49533
139	Esp 281	2	2	Triticum aestivum ssp. spelta	77.4398	47.1284	45.74	43.58	12.7539	1.10502	45.9654	8.303
94	Esp 285	1	2	Triticum aestivum ssp. spelta	73.4991	60.3381	41.14	37.15	13.0671	1.11359	45.6112	9.43789	13.0787	5.90102
133	Esp 285	2	2	Triticum aestivum ssp. spelta	74.7686	58.3973	42.55	37.71	13.4217	1.01	45.6556	9.09549
42	Esp 288	1	2	Triticum aestivum ssp. spelta	76.1703	55.3562	56.7	39.86	14.4545	1.06424	48.3307	7.89001	13.9203	6.40637
105	Esp 288	2	2	Triticum aestivum ssp. spelta	75.5091	55.5121	56.2	39.4	15.2596	1.0039	47.0301	9.43287
15	Esp 292	1	2	Triticum aestivum ssp. spelta	73.8958	50.9795	47	43.1	13.2424	1.16314	44.6956	8.43746	13.0177	5.55514
196	Esp 292	2	2	Triticum aestivum ssp. spelta	75.562	50.4018	48.65	47.06	14.3816	1.08012	46.4257	8.07235
52	Esp 293	1	2	Triticum aestivum ssp. spelta	77.3076	54.1	49.68	41.97	15.203	1.23204	54.6955	7.73443	16.2087	6.80385
148	Esp 293	2	2	Triticum aestivum ssp. spelta	76.9109	53.4093	48.61	38.44	14.1625	1.10678	44.5445	8.03537
8	Esp 295	1	2	Triticum aestivum ssp. spelta	77.5456	52.4832	46	41.6	12.9949	1.04733	41.6257	9.21122	14.9148	7.25667
122	Esp 295	2	2	Triticum aestivum ssp. spelta	76.3819	54.2284	45.1	41.6	15.2945	1.09009	44.5192	9.27055
56	Esp 300	1	2	Triticum aestivum ssp. spelta	77.0167	60.497	48.21	43.8	14.1713	1.13117	45.2724	9.21343	13.6024	5.85995	7.36242	88.75
192	Esp 300	2	2	Triticum aestivum ssp. spelta	73.8958	59.3142	49.71	42.5	14.6727	1.06808	44.6796	9.23804			7.57441	88.65
61	Esp 36	1	2	Triticum aestivum ssp. spelta	74.0545	68.8837	37.92	48.21	13.0481	0.954649	51.0978	9.51756	14.4735	4.82423
102	Esp 36	2	2	Triticum aestivum ssp. spelta	72.1767	69.8709	38.31	47.2	13.4066	0.909233	50.1851	8.9717
83	Esp 380	1	2	Triticum aestivum ssp. spelta	72.7056	50.9122	43.74	39.43	15.0913	1.05732	46.4574	11.0786	15.1357	7.85375
112	Esp 380	2	2	Triticum aestivum ssp. spelta	72.7585	50.6402	43.07	46.42	12.9436	1.20155	47.4723	10.6885
60	Esp 383	1	2	Triticum aestivum ssp. spelta	77.4927	51.1904	41.4	41.58	15.3173	1.13747	46.4736	9.11701	14.2841	6.64216
167	Esp 383	2	2	Triticum aestivum ssp. spelta	74.3454	54.9	46.41	46.02	17.6275	1.11293	50.5129	8.85555
23	Esp 384	1	2	Triticum aestivum ssp. spelta	80.2433	50.0442	37.28	41.79	13.1956	0.96111	45.5236	8.66961	15.1475	6.58207
134	Esp 384	2	2	Triticum aestivum ssp. spelta	81.5393	47.2782	34.18	35.28	14.342	0.897386	47.8308	9.25437
95	Esp 385	1	2	Triticum aestivum ssp. spelta	77.0696	54.5187	44.63	37.12	11.9703	1.06952	43.6959	9.12849	13.3799	7.2496
179	Esp 385	2	2	Triticum aestivum ssp. spelta	75.2975	55.0811	43.69	42.38	13.1978	1.0956	46.4835	9.81206
87	Esp 387	1	2	Triticum aestivum ssp. spelta	78.1275	44.2677	35.1	32.96	10.2943	1.18701	45.8695	10.1562	12.5231	7.14754
103	Esp 387	2	2	Triticum aestivum ssp. spelta	76.2232	37.4642	40.74	43.88	17.1985	1.34375	44.2076	9.35306
75	Esp 396	1	2	Triticum aestivum ssp. spelta	77.5456	52.3762	43.43	36.47	12.0919	0.994276	43.1092	7.78577	14.3767	4.97789
171	Esp 396	2	2	Triticum aestivum ssp. spelta	76.6993	51.7	42.02	37.46	12.4654	1.00788	45.6051	10.1774
46	Esp 48	1	2	Triticum aestivum ssp. spelta	74.6892	53.3	46.26	45.04	14.3696	1.17127	43.0436	8.77879	12.1961	5.63818
154	Esp 48	2	2	Triticum aestivum ssp. spelta	74.7157	48.513	40.62	39.22	14.7813	1.12701	44.4129	8.94199
7	Esp 5	1	2	Triticum aestivum ssp. spelta	73.8958	48.7758	47.89	49.9	14.7953	1.25189	51.3576	9.77365	14.3638	6.6236
129	Esp 5	2	2	Triticum aestivum ssp. spelta	73.9222	47.3485	42.5	41.5	15.5833	1.39359	45.9958	9.59625
48	Esp 51	1	2	Triticum aestivum ssp. spelta	76.6464	56.9975	53.9	48.6	14.8461	1.13567	49.5953	8.39218	14.3116	5.71683
185	Esp 51	2	2	Triticum aestivum ssp. spelta	76.9109	53.5254	53.9	49.8	17.7729	1.13515	48.7402	8.89448
35	Esp 57	1	2	Triticum aestivum ssp. spelta	76.3819	51.606	41.3	31.28	12.1364	0.897713	48.7019	8.83352	13.6017	5.40871
200	Esp 57	2	2	Triticum aestivum ssp. spelta	74.028	52.8	44.4	43.5	16.3651	1.04056	45.6212	9.01236
43	Esp 6	1	2	Triticum aestivum ssp. spelta	75.2446	58.5868	44.8	42.92	15.0364	1.06339	44.5421	10.7293	14.6599	7.32935
189	Esp 6	2	2	Triticum aestivum ssp. spelta	74.8479	58.2	48.3	46.5	15.6964	1.21341	41.4753	11.1137
12	Esp 65	1	2	Triticum aestivum ssp. spelta	76.3026	47.5502	46.04	43.04	11.52	1.2147	42.061	10.2289	14.0195	6.675
156	Esp 65	2	2	Triticum aestivum ssp. spelta	75.7207	49.6683	45.2	42.81	13.3493	1.23611	44.7937	9.08229
21	Esp 68	1	2	Triticum aestivum ssp. spelta	77.6514	48.0515	48.63	49.36	15.7083	1.15976	46.013	8.22033	14.5864	5.57699
172	Esp 68	2	2	Triticum aestivum ssp. spelta	74.6363	50.952	47.2	48.75	15.3577	1.20997	44.6937	8.78076
63	Esp 72	1	2	Triticum aestivum ssp. spelta	72.4412	55.1056	38.51	39.47	16.2627	1.16629	46.513	8.968	13.3359	5.75286
137	Esp 72	2	2	Triticum aestivum ssp. spelta	75.0066	51.2454	39.44	38.7	14.1424	1.05751	43.7399	9.04847
64	Esp 73	1	2	Triticum aestivum ssp. spelta	75.7472	48.7	43.03	39.81	13.9374	1.12036	44.1675	8.39605	11.173	5.08862
150	Esp 73	2	2	Triticum aestivum ssp. spelta	75.1917	49.6	43.63	39.71	14.0628	1.13599	44.2129	8.81972
18	Esp 74	1	2	Triticum aestivum ssp. spelta	76.3026	48.5007	46.89	51.5	14.2312	1.17751	43.4061	11.1808	12.3955	7.34571
113	Esp 74	2	2	Triticum aestivum ssp. spelta	76.1174	51.2943	44.32	45.64	14.9487	1.30262	44.005	9.94791
78	Esp 78	1	2	Triticum aestivum ssp. spelta	76.5935	47.9231	40.79	37.8	13.5524	1.08254	44.0731	9.09163	11.5109	5.09082
135	Esp 78	2	2	Triticum aestivum ssp. spelta	76.4613	47.1	40.23	36.1	12.6464	1.06279	44.4726	10.0105
90	Esp 80	1	2	Triticum aestivum ssp. spelta	78.8151	46.7464	45	46.93	14.5326	1.23798	43.2489	8.59251	12.3606	6.15018
124	Esp 80	2	2	Triticum aestivum ssp. spelta	77.9159	47.9964	44.6	46.28	15.6592	1.3036	44.1753	8.3986
11	Esp 84	1	2	Triticum aestivum ssp. spelta	77.2811	48.2593	41.32	37.83	11.6201	1.18089	50.0276	10.0553	15.8126	6.18069
168	Esp 84	2	2	Triticum aestivum ssp. spelta	76.2497	50.5271	46.94	49.34	16.3258	1.05399	46.1389	9.01961
58	Esp 86	1	2	Triticum aestivum ssp. spelta	74.5305	49.98	44.73	43.52	15.5113	1.1798	47.7745	9.18566	15.6194	5.39263
146	Esp 86	2	2	Triticum aestivum ssp. spelta	74.7157	49.7416	45.51	44.02	15.7425	1.19739	50.2836	8.56581
89	Esp 88	1	2	Triticum aestivum ssp. spelta	77.096	49.8853	46.75	42.7	14.8114	1.17921	48.0438	9.7485	13.2488	6.07579
108	Esp 88	2	2	Triticum aestivum ssp. spelta	77.5456	51.8139	47	44.3	14.2468	1.237	46.2848	9.44869
84	Esp 92	1	2	Triticum aestivum ssp. spelta	76.567	55.5151	45.1	40.37	13.6027	1.24285	43.8297	8.85627	12.2252	6.30196
132	Esp 92	2	2	Triticum aestivum ssp. spelta	75.8794	54.6624	42.53	40.67	15.1012	1.16484	43.5906	7.88451
67	Esp 94	1	2	Triticum aestivum ssp. spelta	73.3139	48.785	47.1	49.8	16.8404	1.30409	49.3101	9.88241	12.2227	7.22509
194	Esp 94	2	2	Triticum aestivum ssp. spelta	74.1867	49.384	48.53	48.93	17.7137	1.19105	49.3902	9.80808
57	Esp 95	1	2	Triticum aestivum ssp. spelta	78.3126	48.0698	40.87	41.59	12.6284	1.05372	48.7378	9.7724	11.9907	7.80044
118	Esp 95	2	2	Triticum aestivum ssp. spelta	76.5406	48.1493	43.62	39.98	12.9012	1.20076	42.1928	9.94685
82	Galera	1	2	Triticum aestivum ssp. aestivum	78.9738	41.4405	37.37	32.38	11.6297	0.643816	50.8188	9.60593	16.8996	6.45925
121	Galera	2	2	Triticum aestivum ssp. aestivum	78.101	43.8489	33.14	31.8	12.4142	0.758066	49.9785	8.63237
76	Motemayor	1	2	Triticum aestivum ssp. aestivum	79.2118	57.0861	31.6	23.9	10.3596	0.66195	49.3205	7.26399	16.6273	6.3621
174	Motemayor	2	2	Triticum aestivum ssp. aestivum	81.0368	56.2762	34.59	32.46	11.4392	0.713772	51.2824	9.07788
72	Rota	1	2	Triticum aestivum ssp. aestivum	80.2962	51.0925	39.5	30.3	11.1219	0.61879	51.3391	7.75674	16.1707	5.57682
131	Rota	2	2	Triticum aestivum ssp. aestivum	79.1854	49	40.41	30.6	12.2712	0.62993	50.4596	8.47696
92	Santaella	1	2	Triticum aestivum ssp. aestivum	80.2169	56.7285	36.47	29.47	11.6866	0.60977	45.0067	9.0688	14.4909	6.07688
159	Santaella	2	2	Triticum aestivum ssp. aestivum	79.4234	52.5	33.05	27.82	10.9471	0.58946	47.0742	9.97974
51	Setenil	1	2	Triticum aestivum ssp. aestivum	80.164	55.6007	38.62	42.87	11.3481	0.71959	53.0705	9.82689	16.1832	6.50697	8.19777	88.46
177	Setenil	2	2	Triticum aestivum ssp. aestivum	80.0582	55.8972	37.47	43.38	12.4573	0.731831	48.7791	10.1203			7.3494	88.36
19	Tejada	1	2	Triticum aestivum ssp. aestivum	81.8302	52.1225	32.4	29.8	10.2765	0.69484	51.6496	11.2038	17.8314	7.21633	7.54535	88.48
130	Tejada	2	2	Triticum aestivum ssp. aestivum	81.9889	53.0761	32.39	29.34	12.1401	0.639109	50.9382	11.1149			6.79981	88.55

## Sheet: Table S3a
Table S3a. Average value of each genotype (averaging years) for the different quality traits and difference in percentage with the mean value of the nine modern common wheat cultivars for the same trait. Gradient in color indicates the size of the difference with the mean value of the nine modern common wheat cultivars, positive in green color and negative in red.
GENOTYPES	TW			TKW			GPC			FeC			ZnC			PA			PA:Fe			PA:Zn			WE.AX			TOT.AX			WE.AX Ref			TOT.AX Ref
	Average	%	Groups	Average	%	Groups	Average	%	Groups	Average	%	Groups	Average	%	Groups	Average	%	Groups	Average	%	Groups	Average	%	Groups	Average	%	Groups	Average	%	Groups	Average	%	Groups	Average	%	Groups
Anna M	78.4683	1.13194	abcd	42.7609	-14.0139	DE	12.9148	8.80192	ab	36.8575	12.9559	o	34.045	3.82739	hi	1.03796	42.1858	defghijk	23.8227	23.1784	abcde	30.362	35.0022	abcd	6.85282	-9.35427	efghijklmnopqr	48.0853	-5.73357	abcdefgh	5.34178	-13.1418	bcdefghijk	10.7954	-29.5341	cde
Esp 1	76.6676	-1.18882	abcdefghi	54.2505	9.09018	defghijklmnop	12.228	3.01628	b	42.175	29.2522	ijklmno	39.415	20.2043	bcdefghi	1.11775	53.1167	abcdefghijk	22.4167	15.9083	abcdefghi	28.1841	25.3182	abcd	7.28195	-3.67793	cdefghijklmnopqr	46.2873	-9.25842	abcdefgh	5.97776	-2.8007	abcdefghijk	10.8154	-29.4031	cde
Esp 5	75.1795	-3.1067	bcdefghij	49.5025	-0.457538	nopqrstuvwxyzABC	15.2901	28.8127	ab	46.9475	43.8783	cdefghijklmn	44.35	35.2547	abcdefghi	1.28538	76.0791	ab	23.3258	20.6092	abcde	28.91	28.5458	abcd	8.09443	7.06921	abcdefghijklmn	49.5637	-2.83535	abcdefg	6.48113	5.38421	abcdefghijk	13.4989	-11.887	abcde
Esp 6	75.2481	-3.01825	abcdefghij	56.126	12.8614	bcdefghijklm	15.0693	26.9526	ab	45.6	39.7487	cdefghijklmno	42.33	29.0942	abcdefghi	1.16789	59.985	abcdefghi	21.6923	12.1628	abcdefghij	27.8585	23.8708	abcd	9.06862	19.9552	ab	44.4783	-12.8047	cdefgh	7.05312	14.6849	abcdefg	13.3476	-12.8748	abcde
Esp 19	76.4105	-1.52011	abcdefghi	48.5756	-2.32129	qrstuvwxyzABC	14.0301	18.1977	ab	45.5775	39.6797	defghijklmno	42.325	29.079	abcdefghi	1.0477	43.5212	cdefghijk	19.647	1.5876	bcdefghij	24.6872	9.76971	abcd	6.22906	-17.6051	pqr	41.4253	-18.7899	gh	4.65915	-24.2415	fghijk	10.5522	-31.1215	cde
Esp 25	76.218	-1.7683	abcdefghi	53.6609	7.90445	efghijklmnopqrs	15.424	29.9407	ab	48.2425	47.8471	bcdefghijklm	43.0325	31.2367	abcdefghi	1.1719	60.5345	abcdefgh	20.6015	6.52289	abcdefghij	27.1679	20.8	abcd	6.35288	-15.9672	opqr	48.4854	-4.94924	abcdefgh	4.67819	-23.9318	fghijk	13.2865	-13.2737	abcde
Esp 36	73.2078	-5.64791	hij	68.1883	37.117	a	13.5407	14.0751	ab	39.4075	20.7708	klmno	45.8525	39.8368	abcdefghi	1.03555	41.8564	defghijk	22.1957	14.7656	abcdefghi	22.4969	0.0306353	cd	7.21569	-4.55432	cdefghijklmnopqr	47.7531	-6.38482	abcdefgh	4.67712	-23.9493	fghijk	12.8822	-15.9125	abcde
Esp 48	75.0012	-3.33647	bcdefghij	47.9156	-3.64856	tuvwxyzABCD	14.4084	21.3851	ab	44.67	36.8986	efghijklmno	43.39	32.3269	abcdefghi	1.15915	58.788	abcdefghi	22.0643	14.0865	abcdefghi	26.5248	17.9404	abcd	6.41737	-15.1141	mnopqr	44.5784	-12.6086	cdefgh	5.30171	-13.7933	abcdefghijk	10.8172	-29.3917	cde
Esp 51	77.2393	-0.451972	abcdefg	54.1298	8.84742	defghijklmnopq	15.0997	27.2088	ab	53.95	65.3386	abcde	47.65	45.3187	abcdef	1.06327	45.6531	abcdefghijk	16.6812	-13.7475	ghij	22.09	-1.7787	d	7.45573	-1.37929	bcdefghijklmnopq	50.9563	-0.105197	abcd	5.50566	-10.4771	abcdefghijk	12.8692	-15.9973	abcde
Esp 57	75.5775	-2.59378	abcdefghi	50.4061	1.35959	nopqrstuvwxyzAB	14.5439	22.5269	ab	41.85	28.2562	ijklmno	38.695	18.0085	cdefghi	0.914432	25.2647	ijk	18.5428	-4.12179	cdefghij	23.956	6.51858	bcd	6.94946	-8.07597	efghijklmnopqr	48.3739	-5.1679	abcdefgh	5.32345	-13.4398	bcdefghijk	12.2606	-19.9698	abcde
Esp 65	76.1308	-1.88063	abcdefghi	48.1195	-3.23858	stuvwxyzABCD	12.7148	7.1167	ab	48.46	48.5136	bcdefghijkl	43.0625	31.3281	abcdefghi	1.14202	56.4415	abcdefghijk	20.1987	4.43983	bcdefghij	26.3921	17.3503	abcd	8.19795	8.43846	abcdefghijk	43.2964	-15.1217	defgh	6.43177	4.5817	abcdefghijk	12.1529	-20.6729	abcde
Esp 68	77.0719	-0.667691	abcdefgh	49.2091	-1.04755	opqrstuvwxyzABC	15.3481	29.3017	ab	50.1075	53.5627	bcdefghij	49.1025	49.7484	abcde	1.19176	63.2554	abcdefgh	20.1694	4.28859	bcdefghij	24.0509	6.94044	abcd	7.04914	-6.7574	efghijklmnopqr	44.1826	-13.3845	cdefgh	5.3386	-13.1935	bcdefghijk	12.8605	-16.0542	abcde
Esp 72	75.0619	-3.25823	bcdefghij	52.3388	5.2459	ghijklmnopqrstuvw	13.4863	13.6169	ab	39.3625	20.6329	klmno	39.0675	19.1446	cdefghi	1.10091	50.8091	abcdefghijk	24.0154	24.1745	abcd	27.9099	24.0992	abcd	7.15802	-5.31722	cdefghijklmnopqr	43.4104	-14.8982	defgh	5.70135	-7.29505	abcdefghijk	11.9885	-21.746	abcde
Esp 73	75.7847	-2.32668	abcdefghi	48.0322	-3.41396	stuvwxyzABCD	13.288	11.9464	ab	42.115	29.0683	ijklmno	37.805	15.2943	cdefghi	1.04036	42.5154	defghijk	20.8947	8.03877	abcdefghij	27.3783	21.7355	abcd	7.04046	-6.87219	efghijklmnopqr	44.9677	-11.8454	bcdefgh	4.84441	-21.229	defghijk	10.1586	-33.6904	e
Esp 74	77.33	-0.335096	abcdefg	48.3151	-2.84524	rstuvwxyzABCD	14.946	25.9137	ab	44.0275	34.9295	fghijklmno	48.185	46.9503	abcdef	1.2301	68.5064	abcdef	23.6913	22.4987	abcde	25.3829	12.8631	abcd	8.44534	11.7109	abcdefg	42.5487	-16.5874	efgh	6.87589	11.8031	abcdefghi	11.3185	-26.1195	cde
Esp 78	76.8137	-1.00053	abcdefgh	46.9196	-5.65132	wxyzABCD	12.7013	7.00295	ab	40.105	22.9084	klmno	37.275	13.678	defghi	1.05728	44.8325	abcdefghijk	22.3028	15.3196	abcdefghi	28.1231	25.0469	abcd	7.46507	-1.25566	bcdefghijklmnopq	43.0803	-15.5454	defgh	4.97686	-19.0754	defghijk	10.8701	-29.0461	cde
Esp 80	78.8078	1.56948	ab	46.4201	-6.65572	xyzABCD	14.4699	21.9032	ab	45.175	38.4462	defghijklmno	44.9275	37.0159	abcdefghi	1.19659	63.9163	abcdefgh	22.4305	15.9797	abcdefghi	26.3686	17.246	abcd	7.06446	-6.55475	efghijklmnopqr	41.9998	-17.6636	fgh	5.73778	-6.7028	abcdefghijk	11.0241	-28.0408	cde
Esp 84	77.2077	-0.492714	abcdefg	49.7777	0.0959283	nopqrstuvwxyzABC	15.1413	27.5596	ab	44.99	37.8793	defghijklmno	45.9425	40.1113	abcdefghi	1.09377	49.8316	abcdefghijk	20.6638	6.84492	abcdefghij	24.1191	7.24348	abcd	7.14819	-5.44723	cdefghijklmnopqr	45.9773	-9.86603	abcdefgh	5.13712	-16.4695	bcdefghijk	13.9449	-8.97566	abcde
Esp 86	75.2866	-2.96874	abcdefghij	49.3144	-0.835659	opqrstuvwxyzABC	14.5419	22.5094	ab	43.335	32.8072	hijklmno	41.585	26.8222	abcdefghi	1.15251	57.8776	abcdefghi	22.5159	16.4213	abcdefgh	27.5717	22.5954	abcd	6.83637	-9.57179	efghijklmnopqr	47.0863	-7.69209	abcdefgh	5.12445	-16.6757	bcdefghijk	13.5712	-11.4154	abcde
Esp 88	77.8854	0.380729	abcdef	49.0677	-1.3318	opqrstuvwxyzABC	14.2823	20.3223	ab	48.3375	48.1382	bcdefghijklm	42.025	28.1641	abcdefghi	1.11783	53.1275	abcdefghijk	19.6249	1.47326	bcdefghij	26.3281	17.066	abcd	6.83553	-9.58288	efghijklmnopqr	46.2296	-9.37147	abcdefgh	5.20332	-15.3932	bcdefghijk	11.7384	-23.3787	bcde
Esp 92	77.6366	0.0600731	abcdef	55.0376	10.6728	cdefghijklmn	14.5329	22.4342	ab	47.9825	47.0503	bcdefghijklm	41.185	25.6023	abcdefghi	1.20151	64.5901	abcdefg	21.3554	10.4207	abcdefghij	29.0365	29.1083	abcd	7.67393	1.50698	bcdefghijklmnopq	42.3155	-17.0448	fgh	5.83973	-5.0451	abcdefghijk	11.0051	-28.1653	cde
Esp 94	74.7502	-3.66005	cdefghij	49.0341	-1.3994	opqrstuvwxyzABC	17.2094	44.9821	a	46.3325	41.9936	cdefghijklmno	52.1325	58.989	a	1.1891	62.8903	abcdefgh	21.8307	12.8785	abcdefghij	22.7524	1.16676	cd	7.89254	4.39867	bcdefghijklmnop	45.6412	-10.525	bcdefgh	6.86701	11.6587	abcdefghij	10.5906	-30.8707	cde
Esp 95	77.3133	-0.356614	abcdefg	46.3284	-6.8401	yzABCD	12.2061	2.83146	b	44.9975	37.9022	defghijklmno	43.6425	33.097	abcdefghi	1.1386	55.9722	abcdefghijk	21.4655	10.9901	abcdefghij	25.9782	15.51	abcd	8.38713	10.9408	abcdefgh	43.5703	-14.5849	defgh	7.38843	20.137	abcd	10.4552	-31.7544	de
Esp 107	77.1296	-0.593424	abcdefg	52.5352	5.64077	ghijklmnopqrstuvw	12.4902	5.2248	b	40.175	23.1229	klmno	40.845	24.5654	abcdefghi	1.0591	45.0827	abcdefghijk	22.2981	15.2953	abcdefghi	25.6813	14.1898	abcd	6.69051	-11.5012	hijklmnopqr	46.2409	-9.3493	abcdefgh	5.29836	-13.8478	bcdefghijk	10.8904	-28.9141	cde
Esp 121	75.191	-3.09195	bcdefghij	52.1509	4.86817	ghijklmnopqrstuvw	15.5879	31.3217	ab	47.8525	46.6519	bcdefghijklm	45.725	39.448	abcdefghi	1.0663	46.068	abcdefghijk	18.9231	-2.15581	bcdefghij	23.0966	2.69703	bcd	7.09818	-6.10868	defghijklmnopqr	46.1461	-9.53526	abcdefgh	6.37104	3.59414	abcdefghijk	11.5521	-24.5946	cde
Esp 135	76.3488	-1.59973	abcdefghi	49.2314	-1.00259	opqrstuvwxyzABC	14.1199	18.9548	ab	48.3825	48.2761	bcdefghijkl	43.3	32.0525	abcdefghi	1.14793	57.2506	abcdefghi	20.246	4.68438	bcdefghij	26.7324	18.8635	abcd	8.48608	12.2497	abcdef	50.4865	-1.02619	abcde	6.60953	7.47196	abcdefghijk	12.1117	-20.9416	abcde
Esp 136	74.5063	-3.9743	efghij	50.4807	1.50956	nopqrstuvwxyzAB	13.0827	10.2169	ab	46.0125	41.0129	cdefghijklmno	40.2125	22.6365	abcdefghi	1.24205	70.1441	abcde	22.9205	18.5133	abcdefg	30.6586	36.321	abc	7.43594	-1.64104	bcdefghijklmnopq	47.4716	-6.93664	abcdefgh	6.48513	5.44934	abcdefghijk	11.3137	-26.1506	cde
Esp 182	75.9855	-2.06786	abcdefghi	47.4277	-4.62966	vwxyzABCD	15.3739	29.5191	ab	46.1375	41.396	cdefghijklmno	47.4675	44.7621	abcdef	1.20613	65.2235	abcdefg	22.3594	15.6123	abcdefghi	25.27	12.3611	abcd	8.38156	10.8672	abcdefgh	47.8667	-6.16204	abcdefgh	6.88245	11.9097	abcdefghi	12.9465	-15.4927	abcde
Esp 186	75.5037	-2.68889	abcdefghi	49.028	-1.41169	opqrstuvwxyzABC	14.9182	25.6796	ab	43.2225	32.4625	hijklmno	43.16	31.6255	abcdefghi	1.17157	60.4892	abcdefgh	23.1546	19.7236	abcdefg	27.4688	22.1377	abcd	6.35342	-15.9601	opqr	43.0299	-15.6442	defgh	5.69419	-7.4116	abcdefghijk	11.7003	-23.627	cde
Esp 188	77.542	-0.0618746	abcdef	47.623	-4.23689	uvwxyzABCD	15.078	27.0259	ab	45.775	40.285	cdefghijklmno	46.9525	43.1915	abcdef	1.24024	69.8959	abcde	23.0866	19.3722	abcdefg	26.119	16.136	abcd	6.75765	-10.6131	ghijklmnopqr	43.2368	-15.2386	defgh	6.06344	-1.40748	abcdefghijk	11.9066	-22.2806	bcde
Esp 190	75.1754	-3.11205	bcdefghij	51.0841	2.72299	jklmnopqrstuvwxyzA	15.3487	29.3069	ab	52.7225	61.5768	abcdefgh	47.345	44.3885	abcdef	1.20547	65.1327	abcdefg	19.3537	0.0706106	bcdefghij	25.3093	12.5358	abcd	6.44589	-14.7369	lmnopqr	47.8709	-6.15398	abcdefgh	5.06219	-17.688	cdefghijk	11.9453	-22.0281	abcde
Esp 192	76.5342	-1.36081	abcdefghi	49.7684	0.0771589	nopqrstuvwxyzABC	13.6535	15.0257	ab	42.91	31.5048	hijklmno	40.9925	25.0152	abcdefghi	1.07986	47.9266	abcdefghijk	21.4092	10.6989	abcdefghij	26.0569	15.86	abcd	6.79531	-10.1149	fghijklmnopqr	44.4869	-12.7879	cdefgh	5.41098	-12.0166	bcdefghijk	10.9636	-28.4363	cde
Esp 193	71.6133	-7.70295	j	52.2368	5.04079	ghijklmnopqrstuvw	15.6151	31.5513	ab	48.715	49.2951	bcdefghijk	43.5725	32.8835	abcdefghi	1.28852	76.5092	a	22.3985	15.8143	abcdefghi	29.5045	31.1896	abcd	7.15935	-5.29957	cdefghijklmnopqr	46.2795	-9.27376	abcdefgh	5.72105	-6.97482	abcdefghijk	13.2436	-13.5535	abcde
Esp 196	77.1402	-0.57973	abcdefg	50.8733	2.29892	klmnopqrstuvwxyzAB	13.1243	10.5671	ab	43.0975	32.0794	hijklmno	42.1775	28.6292	abcdefghi	1.19105	63.1579	abcdefgh	23.8766	23.4569	abcde	28.0929	24.913	abcd	7.01533	-7.20458	efghijklmnopqr	44.5099	-12.7428	cdefgh	5.39671	-12.2486	bcdefghijk	12.6801	-17.2316	abcde
Esp 203	76.9253	-0.85672	abcdefgh	48.6169	-2.23832	pqrstuvwxyzABC	13.1404	10.7026	ab	47.6425	46.0083	bcdefghijklm	33.5325	2.26441	i	0.906313	24.1525	k	16.1502	-16.4931	hij	26.7805	19.0776	abcd	6.88358	-8.94732	efghijklmnopqr	44.8691	-12.0386	bcdefgh	5.4263	-11.7674	bcdefghijk	11.3403	-25.9768	cde
Esp 204	76.6744	-1.18005	abcdefghi	48.6136	-2.24502	pqrstuvwxyzABC	15.183	27.9104	ab	46.21	41.6181	cdefghijklmno	51.6925	57.6471	ab	1.28233	75.6619	abc	23.5754	21.8999	abcde	24.5956	9.36255	abcd	7.07948	-6.35611	defghijklmnopqr	46.8777	-8.10089	abcdefgh	5.43264	-11.6644	bcdefghijk	11.3813	-25.7097	cde
Esp 211	75.6019	-2.56237	abcdefghi	50.4339	1.41544	nopqrstuvwxyzAB	14.455	21.7778	ab	42.4475	30.0873	ijklmno	41.5525	26.7231	abcdefghi	1.1935	63.4936	abcdefgh	23.9436	23.8034	abcd	28.7375	27.7789	abcd	7.26504	-3.90154	cdefghijklmnopqr	44.9647	-11.8513	bcdefgh	5.2504	-14.6276	bcdefghijk	11.4711	-25.1234	cde
Esp 216	76.4626	-1.45299	abcdefghi	51.0356	2.62543	jklmnopqrstuvwxyzA	16.3236	37.5199	ab	48.015	47.1499	bcdefghijklm	48.9225	49.1995	abcde	1.25261	71.5906	abcd	22.1485	14.5219	abcdefghi	25.4186	13.022	abcd	8.318	10.0265	abcdefghi	46.4972	-8.84693	abcdefgh	5.03819	-18.0782	cdefghijk	11.2872	-26.3236	cde
Esp 224	75.9798	-2.07533	abcdefghi	53.9717	8.52936	defghijklmnopq	14.7067	23.8982	ab	43.35	32.8532	hijklmno	40.2125	22.6365	abcdefghi	1.18551	62.3987	abcdefgh	23.3099	20.5267	abcdef	29.9588	33.2093	abcd	8.79665	16.3578	abcd	45.7932	-10.2271	bcdefgh	8.08741	31.5026	a	12.7155	-17.001	abcde
Esp 227	75.7595	-2.35922	abcdefghi	49.391	-0.681772	opqrstuvwxyzABC	15.2952	28.8561	ab	48.925	49.9387	bcdefghijk	43.325	32.1287	abcdefghi	1.15493	58.2097	abcdefghi	19.9853	3.33652	bcdefghij	26.4792	17.7377	abcd	8.79613	16.3509	abcd	44.4376	-12.8845	cdefgh	7.61357	23.7979	abc	11.0021	-28.1846	cde
Esp 232	76.0857	-1.93873	abcdefghi	56.5436	13.7012	bcdefghij	15.3521	29.3355	ab	53.5	63.9595	abcdef	49.625	51.3419	abcd	1.14745	57.1843	abcdefghi	18.1519	-6.14315	cdefghij	23.1319	2.85422	bcd	7.34148	-2.89047	cdefghijklmnopq	45.8767	-10.0633	bcdefgh	6.35035	3.25765	abcdefghijk	11.6996	-23.6316	cde
Esp 233	74.6944	-3.73189	defghij	56.3449	13.3017	bcdefghijk	14.9232	25.722	ab	53.25	63.1934	abcdefg	42.8275	30.6115	abcdefghi	1.06591	46.015	abcdefghijk	17.3777	-10.1464	efghij	24.8577	10.5276	abcd	8.55001	13.0954	abcde	46.0169	-9.78841	abcdefgh	7.24633	17.8266	abcdef	12.2376	-20.1202	abcde
Esp 234	74.5475	-3.9213	efghij	51.7069	3.97522	hijklmnopqrstuvwxy	16.0335	35.0757	ab	43.425	33.0831	ghijklmno	41.1	25.3431	abcdefghi	1.17353	60.7579	abcdefgh	22.956	18.6968	abcdefg	28.6329	27.3139	abcd	6.87383	-9.07633	efghijklmnopqr	47.2323	-7.4058	abcdefgh	5.15575	-16.1667	bcdefghijk	11.3762	-25.7425	cde
Esp 236	77.1503	-0.566734	abcdefg	51.5029	3.56498	hijklmnopqrstuvwxyzA	13.6988	15.407	ab	43.53	33.4048	ghijklmno	37.8475	15.4239	cdefghi	1.00588	37.7915	efghijk	19.7018	1.87058	bcdefghij	26.3522	17.173	abcd	6.39925	-15.3539	nopqr	47.0838	-7.69687	abcdefgh	5.11212	-16.8761	cdefghijk	10.5292	-31.2715	cde
Esp 237	76.6124	-1.25992	abcdefghi	53.7829	8.14985	defghijklmnopqr	13.8738	16.8814	ab	47.8125	46.5293	bcdefghijklm	36.4025	11.0171	fghi	1.11355	52.5409	abcdefghijk	19.7337	2.03549	bcdefghij	30.3235	34.831	abcd	7.51022	-0.658483	bcdefghijklmnopq	45.6911	-10.4273	bcdefgh	6.16809	0.29412	abcdefghijk	12.0707	-21.2097	abcde
Esp 238	78.1511	0.723217	abcdef	48.8576	-1.75433	opqrstuvwxyzABC	11.9176	0.400846	b	42.8675	31.3745	hijklmno	38.3975	17.1013	cdefghi	1.13748	55.8196	abcdefghijk	22.4772	16.2213	abcdefgh	29.4529	30.9602	abcd	6.61545	-12.4941	ijklmnopqr	46.7454	-8.36031	abcdefgh	4.7318	-23.0602	efghijk	10.9142	-28.7587	cde
Esp 239	75.9422	-2.12378	abcdefghi	49.6329	-0.19523	nopqrstuvwxyzABC	15.8637	33.6452	ab	44.325	35.8413	efghijklmno	41.0175	25.0915	abcdefghi	1.09631	50.1793	abcdefghijk	21.1159	9.18255	abcdefghij	26.9751	19.9428	abcd	7.65483	1.25436	bcdefghijklmnopq	44.7517	-12.2688	bcdefgh	5.52706	-10.1291	abcdefghijk	13.506	-11.8405	abcde
Esp 240	73.6501	-5.07783	ghij	50.0664	0.676388	nopqrstuvwxyzABC	15.4708	30.335	ab	47.0075	44.0622	cdefghijklmn	42.8575	30.703	abcdefghi	1.22889	68.3413	abcdef	22.1977	14.7762	abcdefghi	28.6274	27.2896	abcd	6.90848	-8.61797	efghijklmnopqr	49.7447	-2.48053	abcdef	5.50276	-10.5243	abcdefghijk	14.0436	-8.3316	abcde
Esp 241	76.1399	-1.86894	abcdefghi	53.2476	7.07332	efghijklmnopqrstu	11.9887	1.00013	b	40.31	23.5366	jklmno	34.3975	4.90241	ghi	1.08992	49.3044	abcdefghijk	22.9029	18.4223	abcdefg	31.4359	39.7771	ab	7.16616	-5.20948	cdefghijklmnopqr	49.3936	-3.16887	abcdefgh	5.43292	-11.6598	bcdefghijk	12.6739	-17.2721	abcde
Esp 242	76.0789	-1.9475	abcdefghi	59.4158	19.4768	bcd	14.9309	25.7872	ab	43.565	33.5121	ghijklmno	46.3525	41.3617	abcdefgh	1.16826	60.0358	abcdefghi	22.4384	16.0208	abcdefghi	24.2655	7.89452	abcd	8.84354	16.978	abc	52.8167	3.54185	ab	7.61065	23.7504	abc	15.9713	4.25114	a
Esp 243	76.6488	-1.21308	abcdefghi	57.3493	15.3213	bcdefg	14.7701	24.432	ab	55.45	69.9356	abc	43.825	33.6536	abcdefghi	1.19806	64.1184	abcdefgh	18.9926	-1.79632	bcdefghij	26.0198	15.6951	abcd	8.27831	9.50149	abcdefghij	47.4229	-7.03223	abcdefgh	5.43763	-11.5832	bcdefghijk	13.6973	-10.5917	abcde
Esp 244	76.6523	-1.20854	abcdefghi	60.7018	22.0627	b	15.3321	29.1666	ab	54.75	67.7904	abcd	43.725	33.3486	abcdefghi	1.15008	57.545	abcdefghi	17.8289	-7.8133	defghij	27.1737	20.8256	abcd	8.26544	9.33126	abcdefghij	44.895	-11.9879	bcdefgh	6.07047	-1.29321	abcdefghijk	13.0298	-14.9488	abcde
Esp 245	76.1175	-1.89774	abcdefghi	60.0851	20.8226	bc	15.5143	30.702	ab	60.4225	85.1747	a	46.7525	42.5816	abcdefg	1.12277	53.8037	abcdefghijk	15.7347	-18.6417	ij	23.7882	5.77222	bcd	8.14189	7.69697	abcdefghijkl	49.1817	-3.58424	abcdefgh	5.64759	-8.16934	abcdefghijk	13.495	-11.9125	abcde
Esp 246	75.8335	-2.26386	abcdefghi	57.1113	14.8428	bcdefgh	14.9301	25.7804	ab	45.535	39.5495	defghijklmno	42.4	29.3077	abcdefghi	1.07174	46.8136	abcdefghijk	20.0004	3.41455	bcdefghij	25.0774	11.5048	abcd	7.22525	-4.42798	cdefghijklmnopqr	46.2794	-9.27389	abcdefgh	6.10067	-0.802075	abcdefghijk	13.1349	-14.2628	abcde
Esp 247	76.0646	-1.96592	abcdefghi	48.2898	-2.89594	rstuvwxyzABCD	13.9377	17.4198	ab	41.9725	28.6316	ijklmno	38.4525	17.269	cdefghi	1.08972	49.2769	abcdefghijk	22.0035	13.772	abcdefghi	28.0653	24.7901	abcd	6.86018	-9.25692	efghijklmnopqr	54.0775	6.01361	a	4.03387	-34.4087	k	15.772	2.95071	ab
Esp 248	76.4527	-1.46581	abcdefghi	47.8608	-3.75867	tuvwxyzABCD	14.3766	21.1172	ab	48.17	47.6249	bcdefghijklm	41.6775	27.1043	abcdefghi	1.05709	44.8066	abcdefghijk	18.5942	-3.85647	cdefghij	25.4417	13.1245	abcd	6.38053	-15.6015	nopqr	46.5769	-8.69059	abcdefgh	4.32847	-29.6185	hijk	13.6009	-11.2215	abcde
Esp 249	77.3319	-0.332668	abcdefg	56.9081	14.4341	bcdefghi	15.5783	31.2411	ab	47.45	45.4183	bcdefghijklm	46.8675	42.9323	abcdef	1.11444	52.6627	abcdefghijk	19.9098	2.94614	bcdefghij	23.7073	5.41247	bcd	6.40229	-15.3136	nopqr	44.1425	-13.4631	cdefgh	4.39508	-28.5353	hijk	13.2298	-13.6437	abcde
Esp 250	78.3823	1.02116	abcde	53.9694	8.52476	defghijklmnopq	14.2951	20.4302	ab	47.6325	45.9776	bcdefghijklm	46.83	42.8179	abcdef	1.1307	54.8906	abcdefghijk	20.1722	4.3032	bcdefghij	24.0475	6.92524	abcd	5.60333	-25.8819	r	46.0063	-9.80933	abcdefgh	4.24356	-30.999	jk	11.9537	-21.9733	abcde
Esp 251	77.0567	-0.687342	abcdefgh	51.5006	3.56041	hijklmnopqrstuvwxyzA	14.3025	20.4932	ab	44.9175	37.6571	defghijklmno	41.955	27.9506	abcdefghi	1.15364	58.0329	abcdefghi	21.8737	13.1006	abcdefghij	27.2519	21.1736	abcd	7.11785	-5.8486	defghijklmnopqr	46.0498	-9.72404	abcdefgh	7.32073	19.0363	abcde	13.8293	-9.73048	abcde
Esp 252	75.7667	-2.34989	abcdefghi	52.0736	4.71273	ghijklmnopqrstuvw	16.0785	35.4548	ab	44	34.8452	fghijklmno	51.75	57.8225	ab	1.25438	71.8326	abcd	24.4411	26.376	abc	24.5142	9.00059	abcd	6.99622	-7.45744	efghijklmnopqr	49.2468	-3.45663	abcdefgh	6.05341	-1.57052	abcdefghijk	13.5182	-11.7614	abcde
Esp 253	76.2257	-1.7584	abcdefghi	56.1363	12.8822	bcdefghijklm	13.7697	16.0045	ab	44.795	37.2816	efghijklmno	38.83	18.4203	cdefghi	1.17475	60.9246	abcdefgh	22.1733	14.6499	abcdefghi	29.9471	33.1576	abcd	7.35572	-2.70213	bcdefghijklmnopq	42.765	-16.1634	efgh	5.8762	-4.45198	abcdefghijk	14.4666	-5.57076	abcd
Esp 254	75.2822	-2.97433	abcdefghij	48.9806	-1.50688	opqrstuvwxyzABC	14.6878	23.7392	ab	45.8625	40.5532	cdefghijklmno	39.57	20.677	bcdefghi	0.998906	36.8364	fghijk	18.5636	-4.01456	cdefghij	25.3179	12.574	abcd	6.61777	-12.4634	ijklmnopqr	45.6182	-10.57	bcdefgh	5.94493	-3.33455	abcdefghijk	13.3346	-12.9598	abcde
Esp 255	76.0575	-1.97518	abcdefghi	54.1485	8.88493	defghijklmnopq	14.609	23.075	ab	51.2925	57.1943	abcdefghi	40.8375	24.5425	abcdefghi	1.16349	59.3829	abcdefghi	19.5224	0.94335	bcdefghij	28.4309	26.4156	abcd	6.58412	-12.9085	jklmnopqr	41.3246	-18.9873	h	5.62422	-8.54927	abcdefghijk	12.7997	-16.4509	abcde
Esp 256	77.3852	-0.264	abcdefg	58.3206	17.2744	bcdef	14.6566	23.4757	ab	50.06	53.4171	bcdefghij	38.4425	17.2385	cdefghi	0.909486	24.5871	jk	15.3987	-20.3789	j	23.9144	6.33367	bcd	7.41004	-1.98361	bcdefghijklmnopq	43.94	-13.8601	cdefgh	6.5728	6.87477	abcdefghijk	13.1736	-14.0102	abcde
Esp 257	72.8685	-6.08519	ij	57.5315	15.6877	bcdefg	14.1422	19.1425	ab	41.6475	27.6356	ijklmno	40.1175	22.3468	abcdefghi	0.943393	29.2319	hijk	19.5428	1.04861	bcdefghij	23.3447	3.80022	bcd	6.89936	-8.73859	efghijklmnopqr	44.9527	-11.8748	bcdefgh	4.29517	-30.1598	ijk	11.5907	-24.3425	cde
Esp 258	76.4062	-1.52571	abcdefghi	58.4576	17.5501	bcdef	13.9801	17.7764	ab	44.955	37.772	defghijklmno	40.88	24.6722	abcdefghi	1.25932	72.5098	abcd	23.6868	22.4759	abcde	30.5639	35.8999	abc	7.73484	2.31266	bcdefghijklmnopq	48.3956	-5.12529	abcdefgh	6.9279	12.6487	abcdefgh	13.6911	-10.6323	abcde
Esp 259	77.312	-0.358233	abcdefg	53.9036	8.39262	defghijklmnopqr	13.0057	9.56819	ab	42.3375	29.7502	ijklmno	40.9225	24.8018	abcdefghi	1.16611	59.7417	abcdefghi	23.3038	20.4954	abcdef	28.2435	25.5824	abcd	7.10912	-5.96402	defghijklmnopqr	45.2704	-11.252	bcdefgh	6.0899	-0.977214	abcdefghijk	14.0844	-8.06528	abcde
Esp 260	76.4604	-1.45592	abcdefghi	54.1229	8.83359	defghijklmnopq	12.6398	6.48549	b	38.4875	17.9513	mno	37.4375	14.1735	defghi	1.10092	50.8115	abcdefghijk	24.2234	25.2504	abcd	29.133	29.5376	abcd	6.47974	-14.2891	klmnopqr	43.0508	-15.6033	defgh	5.35344	-12.9522	bcdefghijk	12.8309	-16.2474	abcde
Esp 262	75.7085	-2.4249	abcdefghi	50.5828	1.71482	lmnopqrstuvwxyzAB	16.1366	35.9447	ab	47.7	46.1845	bcdefghijklm	46.385	41.4608	abcdefgh	1.17614	61.1151	abcdefgh	20.871	7.9162	abcdefghij	25.1266	11.7233	abcd	6.17265	-18.3512	pqr	43.6753	-14.379	defgh	5.69872	-7.33781	abcdefghijk	12.5782	-17.8967	abcde
Esp 263	77.4282	-0.208574	abcdefg	50.2475	1.04053	nopqrstuvwxyzAB	12.3491	4.03646	b	40.9575	25.521	jklmno	37.4475	14.204	defghi	1.11713	53.032	abcdefghijk	23.3491	20.7298	abcde	29.6989	32.0537	abcd	8.03382	6.26741	abcdefghijklmno	44.3477	-13.0607	cdefgh	7.45671	21.2474	abcd	14.516	-5.24817	abc
Esp 264	77.461	-0.166213	abcdefg	44.5848	-10.3464	CDE	12.0444	1.46889	b	39.375	20.6712	klmno	41.6975	27.1653	abcdefghi	1.12468	54.0659	abcdefghijk	24.3437	25.872	abc	26.9518	19.8391	abcd	7.24212	-4.20481	cdefghijklmnopqr	45.0126	-11.7574	bcdefgh	5.89305	-4.178	abcdefghijk	12.3783	-19.2018	abcde
Esp 265	77.8999	0.399391	abcdef	45.25	-9.00871	BCDE	14.9608	26.0386	ab	38.8	18.909	lmno	38.8475	18.4736	cdefghi	1.04619	43.3132	cdefghijk	22.9733	18.7862	abcdefg	26.7264	18.8367	abcd	6.50484	-13.9571	klmnopqr	51.9332	1.80993	abc	5.47367	-10.9972	abcdefghijk	13.9997	-8.61799	abcde
Esp 268	75.4531	-2.75407	abcdefghij	51.4929	3.54501	hijklmnopqrstuvwxyzA	14.8853	25.4029	ab	47.685	46.1385	bcdefghijklm	50.1175	52.8439	abc	1.25006	71.2408	abcd	22.2316	14.9515	abcdefghi	25.0526	11.3943	abcd	7.01088	-7.26353	efghijklmnopqr	43.7861	-14.1617	cdefgh	4.42668	-28.0215	ghijk	12.9422	-15.5206	abcde
Esp 272	75.0231	-3.30823	bcdefghij	59.9443	20.5395	bc	13.9592	17.6008	ab	43.935	34.646	fghijklmno	41.1425	25.4727	abcdefghi	1.20619	65.2313	abcdefg	23.292	20.4345	abcdef	29.1022	29.4006	abcd	8.13557	7.61342	abcdefghijklm	48.3761	-5.16348	abcdefgh	7.21528	17.3215	abcdef	14.0391	-8.36087	abcde
Esp 276	75.3277	-2.91574	abcdefghij	50.0809	0.705581	nopqrstuvwxyzABC	13.7414	15.7656	ab	39.405	20.7631	klmno	38.3425	16.9335	cdefghi	1.16797	59.9963	abcdefghi	25.2213	30.4098	ab	30.1957	34.2628	abcd	6.45941	-14.5581	lmnopqr	45.6173	-10.5719	bcdefgh	4.9672	-19.2326	defghijk	13.1341	-14.268	abcde
Esp 279	74.6915	-3.73569	defghij	52.9439	6.46279	fghijklmnopqrstuv	14.8643	25.2262	ab	52.32	60.3432	abcdefgh	44.73	36.4135	abcdefghi	1.12684	54.3617	abcdefghijk	18.3862	-4.93161	cdefghij	25.104	11.623	abcd	7.0929	-6.1786	defghijklmnopqr	43.9988	-13.7448	cdefgh	4.98577	-18.9306	cdefghijk	11.6299	-24.087	cde
Esp 281	78.6129	1.31837	abc	45.9838	-7.53305	zABCD	12.7827	7.68888	ab	44.36	35.9485	efghijklmno	41.3475	26.0979	abcdefghi	1.08166	48.1728	abcdefghijk	20.629	6.66481	abcdefghij	25.9997	15.6057	abcd	6.73198	-10.9527	ghijklmnopqr	44.0394	-13.6651	cdefgh	5.35243	-12.9687	bcdefghijk	11.5161	-24.8295	cde
Esp 285	75.1169	-3.18738	bcdefghij	56.2051	13.0205	bcdefghijkl	13.1993	11.1987	ab	42.1975	29.3212	ijklmno	38.565	17.6121	cdefghi	1.03597	41.9139	defghijk	20.7911	7.50321	abcdefghij	26.6674	18.5745	abcd	7.31162	-3.28549	cdefghijklmnopqr	44.2874	-13.1791	cdefgh	5.47276	-11.012	abcdefghijk	11.7506	-23.2987	bcde
Esp 288	76.0449	-1.99141	abcdefghi	54.2979	9.18544	defghijklmno	14.1949	19.5863	ab	57.2	75.2988	ab	39.89	21.6529	abcdefghi	1.06286	45.5976	abcdefghijk	15.7205	-18.7151	ij	26.3963	17.3689	abcd	6.95396	-8.0164	efghijklmnopqr	44.6433	-12.4812	cdefgh	5.55103	-9.73941	abcdefghijk	12.9136	-15.7079	abcde
Esp 292	75.7895	-2.32059	abcdefghi	51.2803	3.11747	ijklmnopqrstuvwxyzA	14.4846	22.0272	ab	45.3375	38.9442	defghijklmno	45.815	39.7225	abcdefghi	1.13072	54.8932	abcdefghijk	21.1867	9.54879	abcdefghij	24.6786	9.73143	abcd	6.4212	-15.0635	lmnopqr	44.6101	-12.5464	cdefgh	4.99984	-18.7018	cdefghijk	11.6869	-23.7147	cde
Esp 293	75.5796	-2.59104	abcdefghi	51.9873	4.5391	ghijklmnopqrstuvwx	14.2378	19.9478	ab	52.3225	60.3509	abcdefgh	38.1525	16.3541	cdefghi	1.14383	56.6887	abcdefghij	18.6336	-3.65235	cdefghij	30.0194	33.479	abcd	6.05478	-19.9104	qr	45.7111	-10.3879	bcdefgh	6.05424	-1.55707	abcdefghijk	13.3126	-13.1033	abcde
Esp 295	77.8569	0.343966	abcdef	53.232	7.04205	efghijklmnopqrstu	13.5857	14.4539	ab	42.175	29.2522	ijklmno	37.35	13.9067	defghi	1.05143	44.0321	bcdefghijk	21.1978	9.60605	abcdefghij	28.2862	25.7725	abcd	7.25312	-4.05933	cdefghijklmnopqr	44.176	-13.3974	cdefgh	6.41727	4.34592	abcdefghijk	13.1021	-14.4774	abcde
Esp 300	76.1781	-1.81967	abcdefghi	58.6808	17.9987	bcde	14.1243	18.992	ab	53.605	64.2813	abcdef	43.675	33.1961	abcdefghi	1.05263	44.1962	abcdefghijk	16.8128	-13.0673	fghij	24.1225	7.25884	abcd	7.72843	2.22791	bcdefghijklmnopq	46.041	-9.74116	abcdefgh	5.43256	-11.6656	bcdefghijk	12.5302	-18.2099	abcde
Esp 380	74.416	-4.09068	fghij	49.7875	0.115571	nopqrstuvwxyzABC	14.2415	19.9792	ab	45.3275	38.9136	defghijklmno	45.2875	38.1138	abcdefghi	1.11534	52.7857	abcdefghijk	20.8727	7.92519	abcdefghij	24.8686	10.5763	abcd	9.72083	28.5824	a	48.7221	-4.48511	abcdefgh	7.75236	26.0547	ab	14.4993	-5.35708	abcd
Esp 383	76.7345	-1.10255	abcdefghi	51.6134	3.78729	hijklmnopqrstuvwxyz	15.8178	33.2584	ab	44.0525	35.0061	fghijklmno	43.35	32.2049	abcdefghi	1.13525	55.514	abcdefghijk	21.8747	13.106	abcdefghij	26.1307	16.188	abcd	8.28994	9.65526	abcdefghij	46.4796	-8.88141	abcdefgh	6.45729	4.99663	abcdefghijk	13.107	-14.4451	abcde
Esp 384	79.0706	1.9083	a	45.8982	-7.70514	ABCD	14.0768	18.5911	ab	37.415	14.6644	no	40.7925	24.4053	abcdefghi	0.986854	35.1854	ghijk	22.4251	15.9519	abcdefghi	24.0139	6.77575	abcd	7.39929	-2.12578	bcdefghijklmnopq	45.4345	-10.9303	bcdefgh	5.65739	-8.00998	abcdefghijk	12.4159	-18.9561	abcde
Esp 385	75.9918	-2.05983	abcdefghi	53.4139	7.40773	efghijklmnopqrst	12.5304	5.56384	b	45.83	40.4536	cdefghijklmno	39.6	20.7685	bcdefghi	1.07176	46.817	abcdefghijk	19.8768	2.77571	bcdefghij	26.8533	19.4012	abcd	7.84611	3.78456	bcdefghijklmnop	44.7587	-12.255	bcdefgh	6.37107	3.59462	abcdefghijk	11.9363	-22.087	abcde
Esp 387	78.6627	1.38249	ab	40.1675	-19.2288	E	12.8	7.83528	ab	37.16	13.8829	no	36.21	10.43	fghi	1.1763	61.1373	abcdefgh	26.7765	38.4512	a	32.345	43.8197	a	8.86441	17.2542	abc	44.5719	-12.6213	cdefgh	6.80188	10.5997	abcdefghij	11.5358	-24.7013	cde
Esp 396	77.0862	-0.649275	abcdefgh	50.543	1.63477	mnopqrstuvwxyzAB	12.1372	2.2511	b	43.0875	32.0487	hijklmno	36.7325	12.0235	efghi	0.9507	30.2328	hijk	18.6836	-3.3941	cdefghij	25.6383	13.9989	abcd	7.2096	-4.63486	cdefghijklmnopqr	43.9981	-13.7461	cdefgh	5.10472	-16.9964	cdefghijk	12.6859	-17.1936	abcde
Esp 95	77.3133	-0.356614	abcdefg	46.3284	-6.8401	yzABCD	12.2061	2.83146	b	44.9975	37.9022	defghijklmno	43.6425	33.097	abcdefghi	1.1386	55.9722	abcdefghijk	21.4655	10.9901	abcdefghij	25.9782	15.51	abcd	8.38713	10.9408	abcdefgh	43.5703	-14.5849	defgh	7.38843	20.137	abcd	10.4552	-31.7544	de

## Sheet: Table S3b
Table S3b. Average value of each genotype (averaging years) for the b-glucans content and difference in percentage with the mean value of the nine modern common wheat cultivars for the same trait. Gradient in color indicates the size of the difference with the mean value of the nine modern common wheat cultivars, positive in green color and negative in red.
	B-glucans
Genotype	Average	%	Group
Anna M	7.35092	0.559724	ab
Esp 1	6.96806	-4.67769	abcd
Esp 135	6.28909	-13.966	bcde
Esp 188	6.05339	-17.1902	cde
Esp 216	6.29356	-13.9048	bcde
Esp 232	6.99703	-4.28143	abcd
Esp 233	5.81698	-20.4244	e
Esp 236	6.00497	-17.8526	de
Esp 242	7.1926	-1.60597	ab
Esp 247	7.11711	-2.63876	abc
Esp 249	6.76532	-7.45116	abcde
Esp 256	6.4275	-12.0725	bcde
Esp 262	5.91049	-19.1451	de
Esp 300	7.75648	6.10774	a
